# Supplementary material for: Statistical and machine learning approaches for identifying biomarker associations in respiratory diseases in a population-specific region
Source: Front Artif Intell. 2025 Nov 27;8:1682774. doi: 10.3389/frai.2025.1682774 (PMC12696709; doi:10.3389/frai.2025.1682774)
Supplement: Supplementary file 1 [file Table_1.XLSX]

## Sheet: Sheet1
ADDDATE	AGE_Year	CODE	DIAGNOSIS	DIAGNOSIS_KEY	EPISODE_KEY	LOCAL_DIAGNOSIS	SPECIALTYNAME	Sex_EName	sex_key	Dx_date	Dx_year	Dx_month	Dx_day	Dx_hour	Dx_minute	COVID-19	CRP	ESR	FERRITIN	LDH	SPUTUM CULTURE	BUN	CREATININE	Albumin	ALT	AST	Bilirubin	GGT	Protein	PH	Pus Cell	RBC	SP GRAVITY	UROBILINOGEN	HGB	PLATELET COUNT	CBC_RBC	WBC
2019-05-06 22:57:22	71	Z99.1	Dependence on respirator	37716	77341	Dependence on respirator	Emergency Medicine	Female	2	2019-05-06 22:57:22	2019	5	6	22	57	nan
2019-12-19 14:20:26	24	Z95.5	Presence of coronary angioplasty implant and graft	37638	144825	Presence of coronary angioplasty implant and graft	Cardiology	Male	1	2019-12-19 14:20:26	2019	12	19	14	20	nan
2020-06-21 08:54:38	71	Z95.5	Presence of coronary angioplasty implant and graft	37638	203342	Presence of coronary angioplasty implant and graft	Cardiology	Male	1	2020-06-21 08:54:38	2020	6	21	8	54	nan
2020-06-08 13:25:26	76	Z95.5	Presence of coronary angioplasty implant and graft	37638	199138	Presence of coronary angioplasty implant and graft	Cardiology	Male	1	2020-06-08 13:25:26	2020	6	8	13	25	nan
2020-03-19 09:02:03	76	Z95.5	Presence of coronary angioplasty implant and graft	37638	180151	Presence of coronary angioplasty implant and graft	Cardiology	Male	1	2020-03-19 09:02:03	2020	3	19	9	2	nan
2020-06-21 13:20:40	68	Z95.5	Presence of coronary angioplasty implant and graft	37638	203599	Presence of coronary angioplasty implant and graft	Cardiology	Female	2	2020-06-21 13:20:40	2020	6	21	13	20	nan
2020-08-18 13:58:50	68	Z95.5	Presence of coronary angioplasty implant and graft	37638	220894	Presence of coronary angioplasty implant and graft	Cardiology	Female	2	2020-08-18 13:58:50	2020	8	18	13	58	nan																						5.47
2020-03-15 14:26:04	44	Z95.5	Presence of coronary angioplasty implant and graft	37638	178663	Presence of coronary angioplasty implant and graft	Cardiology	Male	1	2020-03-15 14:26:04	2020	3	15	14	26	nan
2020-06-02 10:58:54	73	Z95.5	Presence of coronary angioplasty implant and graft	37638	196965	Presence of coronary angioplasty implant and graft	Cardiology	Female	2	2020-06-02 10:58:54	2020	6	2	10	58	nan
2020-01-29 16:12:14	75	Z95.5	Presence of coronary angioplasty implant and graft	37638	161019	Presence of coronary angioplasty implant and graft	Cardiology	Female	2	2020-01-29 16:12:14	2020	1	29	16	12	nan
2020-06-23 15:00:05	75	Z95.5	Presence of coronary angioplasty implant and graft	37638	204551	Presence of coronary angioplasty implant and graft	Cardiology	Female	2	2020-06-23 15:00:05	2020	6	23	15	0	nan
2020-02-13 10:12:59	71	Z95.5	Presence of coronary angioplasty implant and graft	37638	166753	Presence of coronary angioplasty implant and graft	Cardiology	Male	1	2020-02-13 10:12:59	2020	2	13	10	12	nan
2020-05-21 10:43:31	71	Z95.5	Presence of coronary angioplasty implant and graft	37638	195121	Presence of coronary angioplasty implant and graft	Cardiology	Male	1	2020-05-21 10:43:31	2020	5	21	10	43	nan
2020-03-16 16:05:35	75	Z95.5	Presence of coronary angioplasty implant and graft	37638	179176	Presence of coronary angioplasty implant and graft	Cardiology	Male	1	2020-03-16 16:05:35	2020	3	16	16	5	nan
2020-01-26 15:25:47	56	Z95.5	Presence of coronary angioplasty implant and graft	37638	159276	Presence of coronary angioplasty implant and graft	Cardiology	Female	2	2020-01-26 15:25:47	2020	1	26	15	25	nan				121
2020-04-16 10:15:19	62	Z95.5	Presence of coronary angioplasty implant and graft	37638	188208	Presence of coronary angioplasty implant and graft	Cardiology	Male	1	2020-04-16 10:15:19	2020	4	16	10	15	nan
2020-06-30 09:57:52	81	Z95.5	Presence of coronary angioplasty implant and graft	37638	206765	Presence of coronary angioplasty implant and graft	Cardiology	Male	1	2020-06-30 09:57:52	2020	6	30	9	57	nan
2020-07-08 11:29:45	57	Z95.5	Presence of coronary angioplasty implant and graft	37638	209561	Presence of coronary angioplasty implant and graft	Cardiology	Male	1	2020-07-08 11:29:45	2020	7	8	11	29	nan				186
2020-03-22 10:12:48	68	Z95.5	Presence of coronary angioplasty implant and graft	37638	180589	Presence of coronary angioplasty implant and graft	Cardiology	Male	1	2020-03-22 10:12:48	2020	3	22	10	12	nan
2020-02-10 10:27:43	90	Z95.5	Presence of coronary angioplasty implant and graft	37638	165158	Presence of coronary angioplasty implant and graft	Cardiology	Male	1	2020-02-10 10:27:43	2020	2	10	10	27	nan
2020-04-16 10:25:59	52	Z95.5	Presence of coronary angioplasty implant and graft	37638	188235	Presence of coronary angioplasty implant and graft	Cardiology	Female	2	2020-04-16 10:25:59	2020	4	16	10	25	nan
2020-06-21 15:54:30	52	Z95.5	Presence of coronary angioplasty implant and graft	37638	203693	Presence of coronary angioplasty implant and graft	Cardiology	Male	1	2020-06-21 15:54:30	2020	6	21	15	54	nan
2020-03-26 15:48:34	80	Z95.5	Presence of coronary angioplasty implant and graft	37638	181959	Presence of coronary angioplasty implant and graft	Cardiology	Male	1	2020-03-26 15:48:34	2020	3	26	15	48	nan
2020-02-18 14:41:32	73	Z95.5	Presence of coronary angioplasty implant and graft	37638	168697	Presence of coronary angioplasty implant and graft	Cardiology	Female	2	2020-02-18 14:41:32	2020	2	18	14	41	nan
2020-03-16 14:49:27	73	Z95.5	Presence of coronary angioplasty implant and graft	37638	179124	Presence of coronary angioplasty implant and graft	Cardiology	Female	2	2020-03-16 14:49:27	2020	3	16	14	49	nan
2020-02-12 09:45:19	60	Z95.5	Presence of coronary angioplasty implant and graft	37638	166198	Presence of coronary angioplasty implant and graft	Cardiology	Female	2	2020-02-12 09:45:19	2020	2	12	9	45	nan
2020-05-03 13:39:13	52	Z95.5	Presence of coronary angioplasty implant and graft	37638	192696	Presence of coronary angioplasty implant and graft	Cardiology	Female	2	2020-05-03 13:39:13	2020	5	3	13	39	nan
2020-07-07 10:21:44	31	Z95.5	Presence of coronary angioplasty implant and graft	37638	209072	Presence of coronary angioplasty implant and graft	Cardiology	Male	1	2020-07-07 10:21:44	2020	7	7	10	21	nan
2020-03-30 10:07:06	53	Z95.5	Presence of coronary angioplasty implant and graft	37638	182528	Presence of coronary angioplasty implant and graft	Cardiology	Female	2	2020-03-30 10:07:06	2020	3	30	10	7	nan
2020-04-05 14:56:47	82	Z95.5	Presence of coronary angioplasty implant and graft	37638	184208	Presence of coronary angioplasty implant and graft	Cardiology	Female	2	2020-04-05 14:56:47	2020	4	5	14	56	nan
2019-08-08 10:36:16	61	Z95.4	Presence of other heart-valve replacement	41254	100647	Presence of other heart-valve replacement	Cardiology	Male	1	2019-08-08 10:36:16	2019	8	8	10	36	nan
2020-04-13 10:23:31	64	Z95.4	Presence of other heart-valve replacement	41254	186651	Presence of other heart-valve replacement	Cardiology	Female	2	2020-04-13 10:23:31	2020	4	13	10	23	nan
2020-07-28 14:21:43	42	Z95.2	Presence of prosthetic heart valve	37636	215972	Presence of prosthetic heart valve	Cardiology	Male	1	2020-07-28 14:21:43	2020	7	28	14	21	nan				350																	5.1	4.91
2020-05-13 10:49:37	18	Z95.2	Presence of prosthetic heart valve	37636	194073	Presence of prosthetic heart valve	Cardiology	Male	1	2020-05-13 10:49:37	2020	5	13	10	49	Negative
2020-09-01 09:52:10	18	Z95.2	Presence of prosthetic heart valve	37636	224944	Presence of prosthetic heart valve	Cardiology	Male	1	2020-09-01 09:52:10	2020	9	1	9	52	nan
2020-09-30 11:19:27	18	Z95.2	Presence of prosthetic heart valve	37636	233354	Presence of prosthetic heart valve	Cardiology	Male	1	2020-09-30 11:19:27	2020	9	30	11	19	nan
2020-11-01 11:47:35	18	Z95.2	Presence of prosthetic heart valve	37636	243058	Presence of prosthetic heart valve	Cardiology	Male	1	2020-11-01 11:47:35	2020	11	1	11	47	nan
2020-06-16 11:30:19	61	Z95.2	Presence of prosthetic heart valve	37636	201927	Presence of prosthetic heart valve	Cardiology	Male	1	2020-06-16 11:30:19	2020	6	16	11	30	nan
2020-07-13 15:38:02	61	Z95.2	Presence of prosthetic heart valve	37636	211150	Presence of prosthetic heart valve	Cardiology	Male	1	2020-07-13 15:38:02	2020	7	13	15	38	nan						5.18
2020-01-21 15:14:49	68	Z95.1	Presence of aortocoronary bypass graft	37635	157644	Presence of aortocoronary bypass graft	Cardiac Surgery	Male	1	2020-01-21 15:14:49	2020	1	21	15	14	nan
2020-04-14 14:02:34	60	Z95.1	Presence of aortocoronary bypass graft	37635	187367	Presence of aortocoronary bypass graft	Cardiac Surgery	Female	2	2020-04-14 14:02:34	2020	4	14	14	2	nan
2020-04-21 12:21:46	60	Z95.1	Presence of aortocoronary bypass graft	37635	190298	Presence of aortocoronary bypass graft	Cardiac Surgery	Female	2	2020-04-21 12:21:46	2020	4	21	12	21	nan
2020-05-19 11:54:05	60	Z95.1	Presence of aortocoronary bypass graft	37635	194899	Presence of aortocoronary bypass graft	Cardiac Surgery	Female	2	2020-05-19 11:54:05	2020	5	19	11	54	nan
2019-08-19 00:42:25	48	Z95.0	Presence of cardiac device	37634	101884	Presence of cardiac device	Cardiology	Male	1	2019-08-19 00:42:25	2019	8	19	0	42	nan				184															12.9	187	4.06	5.35
2019-08-19 00:42:25	48	Z95.0	Presence of cardiac device	37634	113611	Presence of cardiac device	Cardiology	Male	1	2019-08-19 00:42:25	2019	8	19	0	42	nan				184															12.9	187	4.06	5.35
2019-09-29 14:13:27	54	Z95.0	Presence of cardiac device	37634	114729	Presence of cardiac device	Cardiology	Female	2	2019-09-29 14:13:27	2019	9	29	14	13	nan							28.96
2019-05-01 15:22:22	99	Z93.1	Gastrostomy status	37605	76092	Gastrostomy status	Gastrology	Male	1	2019-05-01 15:22:22	2019	5	1	15	22	nan
2019-10-30 18:06:51	48	Z93.0	Tracheostomy status	37604	117834	Tracheostomy status	Ear Nose & Throat	Male	1	2019-10-30 18:06:51	2019	10	30	18	6	nan
2019-03-31 10:43:17	53	Z92.8	Personal history of other medical treatment	41252	65046	Personal history of other medical treatment	Nephrology	Female	2	2019-03-31 10:43:17	2019	3	31	10	43	nan
2019-11-04 13:58:31	42	Z92.4	Personal history of major surgery, not elsewhere classified	37602	127703	Personal history of major surgery, not elsewhere classified	Cardiology	Male	1	2019-11-04 13:58:31	2019	11	4	13	58	nan
2020-11-29 14:41:42	23	Z92.4	Personal history of major surgery, not elsewhere classified	37602	251812	Personal history of major surgery, not elsewhere classified	Medical Rehabilitation	Male	1	2020-11-29 14:41:42	2020	11	29	14	41	nan
2019-01-15 15:58:37	62	Z90.8	Acquired absence of other organs	37557	41499	Acquired absence of other organs	Endocrinology	Female	2	2019-01-15 15:58:37	2019	1	15	15	58	nan
2019-10-02 14:06:18	49	Z90.5	Acquired absence of kidney	37553	116304	Acquired absence of kidney	Nephrology	Female	2	2019-10-02 14:06:18	2019	10	2	14	6	nan
2020-06-23 10:55:01	31	Z90.3	Acquired absence of part of stomach	37551	204345	Acquired absence of part of stomach	General Surgery	Male	1	2020-06-23 10:55:01	2020	6	23	10	55	nan
2019-04-14 10:16:48	32	Z88.8	Personal history of allergy to other drugs, medicaments and biological substances	37475	69517	Personal history of allergy to other drugs, medicaments and biological substances	Allergy	Female	2	2019-04-14 10:16:48	2019	4	14	10	16	nan		25																	14.3	322	4.84	10.83
2019-06-20 14:24:27	49	Z88.8	Personal history of allergy to other drugs, medicaments and biological substances	37475	87185	Personal history of allergy to other drugs, medicaments and biological substances	Allergy	Female	2	2019-06-20 14:24:27	2019	6	20	14	24	nan	0.157
2019-03-25 13:39:03	70	Z86.5	Personal history of other mental and behavioural disorders	41241	63293	Personal history of other mental and behavioural d	Urology	Male	1	2019-03-25 13:39:03	2019	3	25	13	39	nan																				280
2020-06-18 14:22:47	40	Z86.5	Personal history of other mental and behavioural disorders	41241	202971	Personal history of other mental and behavioural d	Urology	Male	1	2020-06-18 14:22:47	2020	6	18	14	22	nan
2019-03-18 11:42:28	41	Z86.3	Personal history of endocrine, nutritional and metabolic diseases	37440	60893	Personal history of endocrine, nutritional and metabolic diseases	Nutrition	Male	1	2019-03-18 11:42:28	2019	3	18	11	42	nan
2019-09-11 13:06:03	30	Z85.8	Personal history of malignant neoplasms of other organs and systems	37399	109554	Personal history of malignant neoplasms of other organs and systems	Palliative Care	Female	2	2019-09-11 13:06:03	2019	9	11	13	6	nan
2019-09-11 13:06:03	30	Z85.8	Personal history of malignant neoplasms of other organs and systems	37399	110020	Personal history of malignant neoplasms of other organs and systems	Palliative Care	Female	2	2019-09-11 13:06:03	2019	9	11	13	6	nan
2020-05-06 13:18:36	49	Z85.8	Personal history of malignant neoplasms of other organs and systems	37399	193188	Personal history of malignant neoplasms of other organs and systems	Oncology Medical	Female	2	2020-05-06 13:18:36	2020	5	6	13	18	nan
2019-02-17 08:09:44	32	Z84.2	Family history of other diseases of the genitourinary system	37361	51526	Family history of other diseases of the genitourinary system	Oncology Medical	Female	2	2019-02-17 08:09:44	2019	2	17	8	9	nan
2019-09-03 13:45:04	61	Z84.2	Family history of other diseases of the genitourinary system	37361	106812	Family history of other diseases of the genitourinary system	Urology	Male	1	2019-09-03 13:45:04	2019	9	3	13	45	nan
2019-10-14 10:53:05	26	Z84.2	Family history of other diseases of the genitourinary system	37361	119940	Family history of other diseases of the genitourinary system	Urology	Male	1	2019-10-14 10:53:05	2019	10	14	10	53	nan
2019-12-23 11:44:30	26	Z84.2	Family history of other diseases of the genitourinary system	37361	145881	Family history of other diseases of the genitourinary system	Urology	Male	1	2019-12-23 11:44:30	2019	12	23	11	44	nan
2020-09-20 09:22:38	41	Z84.2	Family history of other diseases of the genitourinary system	37361	230292	Family history of other diseases of the genitourinary system	Urology	Male	1	2020-09-20 09:22:38	2020	9	20	9	22	nan
2020-01-02 11:39:51	61	Z84.2	Family history of other diseases of the genitourinary system	37361	150081	Family history of other diseases of the genitourinary system	Urology	Male	1	2020-01-02 11:39:51	2020	1	2	11	39	nan						5.54
2020-01-14 10:07:36	54	Z84.2	Family history of other diseases of the genitourinary system	37361	154775	Family history of other diseases of the genitourinary system	Urology	Male	1	2020-01-14 10:07:36	2020	1	14	10	7	nan						10.03
2020-03-04 10:14:26	40	Z84.2	Family history of other diseases of the genitourinary system	37361	174732	Family history of other diseases of the genitourinary system	Urology	Male	1	2020-03-04 10:14:26	2020	3	4	10	14	nan
2020-04-01 09:52:48	67	Z84.2	Family history of other diseases of the genitourinary system	37361	183175	Family history of other diseases of the genitourinary system	Urology	Male	1	2020-04-01 09:52:48	2020	4	1	9	52	nan
2020-08-10 09:03:26	67	Z84.2	Family history of other diseases of the genitourinary system	37361	218166	Family history of other diseases of the genitourinary system	Urology	Male	1	2020-08-10 09:03:26	2020	8	10	9	3	nan
2019-10-23 10:04:32	52	Z83.3	Family history of diabetes mellitus	37353	123384	Family history of diabetes mellitus	Internal Medicine	Female	2	2019-10-23 10:04:32	2019	10	23	10	4	nan
2019-10-23 13:30:04	78	Z83.3	Family history of diabetes mellitus	37353	123589	Family history of diabetes mellitus	Internal Medicine	Male	1	2019-10-23 13:30:04	2019	10	23	13	30	nan
2019-10-13 09:17:54	55	Z83.3	Family history of diabetes mellitus	37353	119386	Family history of diabetes mellitus	Internal Medicine	Male	1	2019-10-13 09:17:54	2019	10	13	9	17	nan
2019-02-03 16:19:59	62	Z83.3	Family history of diabetes mellitus	37353	46661	Family history of diabetes mellitus	Internal Medicine	Female	2	2019-02-03 16:19:59	2019	2	3	16	19	nan
2019-10-02 08:03:07	53	Z83.3	Family history of diabetes mellitus	37353	115986	Family history of diabetes mellitus	General Medicine	Female	2	2019-10-02 08:03:07	2019	10	2	8	3	nan
2020-12-03 11:21:12	40	Z83.3	Family history of diabetes mellitus	37353	253385	Family history of diabetes mellitus	Internal Medicine	Female	2	2020-12-03 11:21:12	2020	12	3	11	21	nan
2020-09-29 14:18:25	64	Z83.3	Family history of diabetes mellitus	37353	233021	Family history of diabetes mellitus	Internal Medicine	Female	2	2020-09-29 14:18:25	2020	9	29	14	18	nan
2020-12-01 15:38:13	64	Z83.3	Family history of diabetes mellitus	37353	252590	Family history of diabetes mellitus	Internal Medicine	Female	2	2020-12-01 15:38:13	2020	12	1	15	38	nan
2020-02-20 15:57:36	66	Z83.3	Family history of diabetes mellitus	37353	169833	Family history of diabetes mellitus	Internal Medicine	Female	2	2020-02-20 15:57:36	2020	2	20	15	57	nan														0	1	1					5.22	10.94
2020-08-31 14:17:30	84	Z83.3	Family history of diabetes mellitus	37353	224738	Family history of diabetes mellitus	Internal Medicine	Female	2	2020-08-31 14:17:30	2020	8	31	14	17	nan
2020-12-16 11:34:24	77	Z83.3	Family history of diabetes mellitus	37353	257558	Family history of diabetes mellitus	Internal Medicine	Female	2	2020-12-16 11:34:24	2020	12	16	11	34	nan
2020-07-02 11:52:15	64	Z83.3	Family history of diabetes mellitus	37353	207461	Family history of diabetes mellitus	Internal Medicine	Male	1	2020-07-02 11:52:15	2020	7	2	11	52	nan
2020-03-03 11:03:37	48	Z83.3	Family history of diabetes mellitus	37353	174216	Family history of diabetes mellitus	Internal Medicine	Female	2	2020-03-03 11:03:37	2020	3	3	11	3	nan
2020-10-26 09:51:26	48	Z83.3	Family history of diabetes mellitus	37353	241091	Family history of diabetes mellitus	Internal Medicine	Female	2	2020-10-26 09:51:26	2020	10	26	9	51	nan
2020-10-26 11:51:04	78	Z83.3	Family history of diabetes mellitus	37353	241179	Family history of diabetes mellitus	Internal Medicine	Female	2	2020-10-26 11:51:04	2020	10	26	11	51	nan								37	48		5.1		76								5.03
2020-12-27 15:06:45	34	Z83.3	Family history of diabetes mellitus	37353	261102	Family history of diabetes mellitus	Internal Medicine	Female	2	2020-12-27 15:06:45	2020	12	27	15	6	nan
2020-07-02 15:45:15	64	Z83.3	Family history of diabetes mellitus	37353	207766	Family history of diabetes mellitus	Internal Medicine	Male	1	2020-07-02 15:45:15	2020	7	2	15	45	nan
2020-12-16 10:23:12	69	Z83.3	Family history of diabetes mellitus	37353	257503	Family history of diabetes mellitus	Internal Medicine	Male	1	2020-12-16 10:23:12	2020	12	16	10	23	nan
2020-10-28 13:35:35	83	Z83.3	Family history of diabetes mellitus	37353	242139	Family history of diabetes mellitus	Internal Medicine	Male	1	2020-10-28 13:35:35	2020	10	28	13	35	Positive
2020-06-30 09:28:14	60	Z83.3	Family history of diabetes mellitus	37353	206626	Family history of diabetes mellitus	Internal Medicine	Female	2	2020-06-30 09:28:14	2020	6	30	9	28	nan
2020-06-08 15:54:53	46	Z83.3	Family history of diabetes mellitus	37353	199215	Family history of diabetes mellitus	Internal Medicine	Male	1	2020-06-08 15:54:53	2020	6	8	15	54	nan
2020-06-30 10:04:35	55	Z83.3	Family history of diabetes mellitus	37353	206763	Family history of diabetes mellitus	Internal Medicine	Female	2	2020-06-30 10:04:35	2020	6	30	10	4	nan
2020-09-02 09:00:52	82	Z83.3	Family history of diabetes mellitus	37353	225242	Family history of diabetes mellitus	Internal Medicine	Female	2	2020-09-02 09:00:52	2020	9	2	9	0	nan
2020-12-27 11:30:16	59	Z83.3	Family history of diabetes mellitus	37353	260771	Family history of diabetes mellitus	Internal Medicine	Female	2	2020-12-27 11:30:16	2020	12	27	11	30	nan
2020-11-30 15:23:43	54	Z83.3	Family history of diabetes mellitus	37353	252302	Family history of diabetes mellitus	Internal Medicine	Female	2	2020-11-30 15:23:43	2020	11	30	15	23	nan
2020-06-30 11:51:41	49	Z83.3	Family history of diabetes mellitus	37353	206843	Family history of diabetes mellitus	Internal Medicine	Female	2	2020-06-30 11:51:41	2020	6	30	11	51	nan
2020-10-29 15:06:11	55	Z83.3	Family history of diabetes mellitus	37353	242592	Family history of diabetes mellitus	Internal Medicine	Female	2	2020-10-29 15:06:11	2020	10	29	15	6	nan
2020-02-18 15:46:21	59	Z83.3	Family history of diabetes mellitus	37353	168806	Family history of diabetes mellitus	Internal Medicine	Female	2	2020-02-18 15:46:21	2020	2	18	15	46	nan
2020-06-28 14:01:08	59	Z83.3	Family history of diabetes mellitus	37353	206078	Family history of diabetes mellitus	Internal Medicine	Female	2	2020-06-28 14:01:08	2020	6	28	14	1	nan
2020-10-27 14:03:51	56	Z83.3	Family history of diabetes mellitus	37353	241706	Family history of diabetes mellitus	Internal Medicine	Male	1	2020-10-27 14:03:51	2020	10	27	14	3	nan
2020-07-02 08:27:04	68	Z83.3	Family history of diabetes mellitus	37353	207454	Family history of diabetes mellitus	Internal Medicine	Female	2	2020-07-02 08:27:04	2020	7	2	8	27	nan
2020-06-29 11:39:28	85	Z83.3	Family history of diabetes mellitus	37353	206399	Family history of diabetes mellitus	Internal Medicine	Female	2	2020-06-29 11:39:28	2020	6	29	11	39	nan
2020-12-03 09:55:33	64	Z83.3	Family history of diabetes mellitus	37353	253239	Family history of diabetes mellitus	Internal Medicine	Female	2	2020-12-03 09:55:33	2020	12	3	9	55	nan
2020-06-08 15:38:59	72	Z83.3	Family history of diabetes mellitus	37353	199214	Family history of diabetes mellitus	Internal Medicine	Female	2	2020-06-08 15:38:59	2020	6	8	15	38	nan
2020-10-26 15:19:42	40	Z83.3	Family history of diabetes mellitus	37353	241312	Family history of diabetes mellitus	Internal Medicine	Male	1	2020-10-26 15:19:42	2020	10	26	15	19	nan
2020-06-03 11:42:34	74	Z83.3	Family history of diabetes mellitus	37353	197562	Family history of diabetes mellitus	Internal Medicine	Female	2	2020-06-03 11:42:34	2020	6	3	11	42	nan
2020-07-01 14:19:10	66	Z83.3	Family history of diabetes mellitus	37353	207303	Family history of diabetes mellitus	Internal Medicine	Female	2	2020-07-01 14:19:10	2020	7	1	14	19	nan
2020-08-30 15:23:56	60	Z83.3	Family history of diabetes mellitus	37353	224424	Family history of diabetes mellitus	Internal Medicine	Female	2	2020-08-30 15:23:56	2020	8	30	15	23	nan
2020-09-03 10:17:06	60	Z83.3	Family history of diabetes mellitus	37353	225586	Family history of diabetes mellitus	Internal Medicine	Female	2	2020-09-03 10:17:06	2020	9	3	10	17	nan
2020-12-03 08:53:36	67	Z83.3	Family history of diabetes mellitus	37353	253236	Family history of diabetes mellitus	Internal Medicine	Male	1	2020-12-03 08:53:36	2020	12	3	8	53	nan
2020-08-31 14:50:04	51	Z83.3	Family history of diabetes mellitus	37353	224763	Family history of diabetes mellitus	Internal Medicine	Female	2	2020-08-31 14:50:04	2020	8	31	14	50	nan
2020-01-08 10:55:05	66	Z83.3	Family history of diabetes mellitus	37353	151879	Family history of diabetes mellitus	Internal Medicine	Female	2	2020-01-08 10:55:05	2020	1	8	10	55	nan
2020-02-06 10:18:16	54	Z83.3	Family history of diabetes mellitus	37353	163964	Family history of diabetes mellitus	Internal Medicine	Female	2	2020-02-06 10:18:16	2020	2	6	10	18	nan
2020-06-07 15:00:36	74	Z83.3	Family history of diabetes mellitus	37353	198733	Family history of diabetes mellitus	Internal Medicine	Male	1	2020-06-07 15:00:36	2020	6	7	15	0	nan
2020-09-29 11:01:40	74	Z83.3	Family history of diabetes mellitus	37353	232916	Family history of diabetes mellitus	Cardiology	Male	1	2020-09-29 11:01:40	2020	9	29	11	1	nan
2020-12-01 13:26:08	81	Z83.3	Family history of diabetes mellitus	37353	252588	Family history of diabetes mellitus	Internal Medicine	Male	1	2020-12-01 13:26:08	2020	12	1	13	26	nan
2020-11-30 14:26:37	82	Z83.3	Family history of diabetes mellitus	37353	252260	Family history of diabetes mellitus	Internal Medicine	Male	1	2020-11-30 14:26:37	2020	11	30	14	26	nan
2019-02-19 10:42:15	68	Z82.6	Family history of arthritis and other diseases of the musculoskeletal system and connective tissue	37344	52492	Family history of arthritis and other diseases of the musculoskeletal system and connective tissue	Neurology	Female	2	2019-02-19 10:42:15	2019	2	19	10	42	nan
2019-03-20 09:22:45	69	Z82.6	Family history of arthritis and other diseases of the musculoskeletal system and connective tissue	37344	61671	Family history of arthritis and other diseases of the musculoskeletal system and connective tissue	Internal Medicine	Female	2	2019-03-20 09:22:45	2019	3	20	9	22	nan
2020-10-29 15:57:35	62	Z82.6	Family history of arthritis and other diseases of the musculoskeletal system and connective tissue	37344	242677	Family history of arthritis and other diseases of the musculoskeletal system and connective tissue	Internal Medicine	Female	2	2020-10-29 15:57:35	2020	10	29	15	57	nan
2020-06-25 11:02:09	31	Z82.6	Family history of arthritis and other diseases of the musculoskeletal system and connective tissue	37344	205309	Family history of arthritis and other diseases of the musculoskeletal system and connective tissue	Internal Medicine	Male	1	2020-06-25 11:02:09	2020	6	25	11	2	nan
2020-12-29 15:05:24	31	Z82.6	Family history of arthritis and other diseases of the musculoskeletal system and connective tissue	37344	262051	Family history of arthritis and other diseases of the musculoskeletal system and connective tissue	Emergency Medicine	Male	1	2020-12-29 15:05:24	2020	12	29	15	5	nan
2020-06-08 14:31:08	45	Z82.6	Family history of arthritis and other diseases of the musculoskeletal system and connective tissue	37344	199191	Family history of arthritis and other diseases of the musculoskeletal system and connective tissue	Rheumatology	Female	2	2020-06-08 14:31:08	2020	6	8	14	31	nan
2020-03-19 11:28:03	54	Z82.6	Family history of arthritis and other diseases of the musculoskeletal system and connective tissue	37344	180274	Family history of arthritis and other diseases of the musculoskeletal system and connective tissue	Neurology	Female	2	2020-03-19 11:28:03	2020	3	19	11	28	nan
2019-09-05 08:57:56	14	Z82.5	Family history of asthma and other chronic lower respiratory diseases	37343	107464	Family history of asthma and other chronic lower respiratory diseases	Nutrition	Male	1	2019-09-05 08:57:56	2019	9	5	8	57	nan
2019-07-03 09:43:46	84	Z82.4	Family history of ischaemic heart disease and other diseases of the circulatory system	37342	90783	Family history of ischaemic heart disease and other diseases of the circulatory system	Cardiology	Female	2	2019-07-03 09:43:46	2019	7	3	9	43	nan
2019-06-30 09:25:45	59	Z82.4	Family history of ischaemic heart disease and other diseases of the circulatory system	37342	89495	Family history of ischaemic heart disease and other diseases of the circulatory system	Cardiology	Male	1	2019-06-30 09:25:45	2019	6	30	9	25	nan						5.05	78.28		32	8		35									5.55	8.23
2019-11-24 14:28:53	60	Z82.4	Family history of ischaemic heart disease and other diseases of the circulatory system	37342	134701	Family history of ischaemic heart disease and other diseases of the circulatory system	Cardiac Surgery	Female	2	2019-11-24 14:28:53	2019	11	24	14	28	nan
2019-08-21 07:56:21	89	Z82.4	Family history of ischaemic heart disease and other diseases of the circulatory system	37342	102300	Family history of ischaemic heart disease and other diseases of the circulatory system	Internal Medicine	Male	1	2019-08-21 07:56:21	2019	8	21	7	56	nan																					3.43	10.62
2019-07-04 13:45:17	73	Z82.4	Family history of ischaemic heart disease and other diseases of the circulatory system	37342	91295	Family history of ischaemic heart disease and other diseases of the circulatory system	Cardiology	Male	1	2019-07-04 13:45:17	2019	7	4	13	45	nan
2020-12-06 13:34:18	61	Z82.4	Family history of ischaemic heart disease and other diseases of the circulatory system	37342	253901	Family history of ischaemic heart disease and other diseases of the circulatory system	Cardiology	Male	1	2020-12-06 13:34:18	2020	12	6	13	34	nan
2020-05-12 12:05:15	80	Z82.4	Family history of ischaemic heart disease and other diseases of the circulatory system	37342	193963	Family history of ischaemic heart disease and other diseases of the circulatory system	Cardiology	Male	1	2020-05-12 12:05:15	2020	5	12	12	5	nan
2020-06-23 08:15:14	66	Z82.3	Family history of stroke	37341	204202	Family history of stroke	Hematology	Female	2	2020-06-23 08:15:14	2020	6	23	8	15	nan
2019-09-19 09:20:16	71	Z82.0	Family history of epilepsy and other diseases of the nervous system	37338	112296	Family history of epilepsy and other diseases of the nervous system	Neurology	Male	1	2019-09-19 09:20:16	2019	9	19	9	20	nan
2020-04-15 11:23:45	71	Z82.0	Family history of epilepsy and other diseases of the nervous system	37338	187775	Family history of epilepsy and other diseases of the nervous system	Neurology	Male	1	2020-04-15 11:23:45	2020	4	15	11	23	nan
2020-04-26 15:02:23	34	Z82.0	Family history of epilepsy and other diseases of the nervous system	37338	191846	Family history of epilepsy and other diseases of the nervous system	Neurology	Female	2	2020-04-26 15:02:23	2020	4	26	15	2	nan
2020-10-19 11:56:11	34	Z82.0	Family history of epilepsy and other diseases of the nervous system	37338	238818	Family history of epilepsy and other diseases of the nervous system	Neurology	Female	2	2020-10-19 11:56:11	2020	10	19	11	56	nan
2020-03-14 20:46:11	49	Z72.0	Tobacco use, current	37255	178302	Tobacco use, current	Chest	Male	1	2020-03-14 20:46:11	2020	3	14	20	46	nan						4.94
2020-12-29 10:27:21	28	Z71.8	Other specified counselling	37250	261804	Other specified counselling	Internal Medicine	Female	2	2020-12-29 10:27:21	2020	12	29	10	27	POSITIVE
2020-12-29 10:23:22	28	Z71.8	Other specified counselling	37250	261798	Other specified counselling	Internal Medicine	Female	2	2020-12-29 10:23:22	2020	12	29	10	23	Negative
2020-06-04 10:35:04	28	Z56.7	Other and unspecified problems related to employment	41225	197971	Other and unspecified problems related to employme	General Medicine	Female	2	2020-06-04 10:35:04	2020	6	4	10	35	nan
2020-05-19 11:10:57	27	Z56.7	Other and unspecified problems related to employment	41225	194896	Other and unspecified problems related to employme	General Medicine	Male	1	2020-05-19 11:10:57	2020	5	19	11	10	nan
2020-06-07 08:59:23	27	Z56.7	Other and unspecified problems related to employment	41225	198385	Other and unspecified problems related to employme	General Medicine	Male	1	2020-06-07 08:59:23	2020	6	7	8	59	nan
2020-06-08 09:43:34	27	Z56.7	Other and unspecified problems related to employment	41225	198935	Other and unspecified problems related to employme	General Medicine	Female	2	2020-06-08 09:43:34	2020	6	8	9	43	nan
2020-06-11 09:42:58	33	Z56.7	Other and unspecified problems related to employment	41225	200334	Other and unspecified problems related to employme	General Medicine	Male	1	2020-06-11 09:42:58	2020	6	11	9	42	nan
2020-05-31 12:05:39	59	Z56.7	Other and unspecified problems related to employment	41225	196100	Other and unspecified problems related to employme	General Medicine	Female	2	2020-05-31 12:05:39	2020	5	31	12	5	nan
2020-03-30 08:53:53	34	Z56.7	Other and unspecified problems related to employment	41225	182438	Other and unspecified problems related to employme	General Medicine	Female	2	2020-03-30 08:53:53	2020	3	30	8	53	nan
2020-06-17 14:48:55	29	Z56.7	Other and unspecified problems related to employment	41225	202514	Other and unspecified problems related to employme	General Medicine	Female	2	2020-06-17 14:48:55	2020	6	17	14	48	nan
2020-06-01 14:15:13	41	Z56.7	Other and unspecified problems related to employment	41225	196676	Other and unspecified problems related to employme	General Medicine	Female	2	2020-06-01 14:15:13	2020	6	1	14	15	nan
2020-04-08 09:16:27	31	Z56.7	Other and unspecified problems related to employment	41225	185236	Other and unspecified problems related to employme	General Medicine	Male	1	2020-04-08 09:16:27	2020	4	8	9	16	nan
2020-06-02 15:47:06	34	Z56.7	Other and unspecified problems related to employment	41225	197172	Other and unspecified problems related to employme	General Medicine	Female	2	2020-06-02 15:47:06	2020	6	2	15	47	nan
2020-06-17 14:59:54	34	Z56.7	Other and unspecified problems related to employment	41225	202520	Other and unspecified problems related to employme	General Medicine	Female	2	2020-06-17 14:59:54	2020	6	17	14	59	nan
2020-06-14 11:06:29	33	Z56.7	Other and unspecified problems related to employment	41225	200977	Other and unspecified problems related to employme	General Medicine	Female	2	2020-06-14 11:06:29	2020	6	14	11	6	nan
2020-06-15 09:57:48	33	Z56.7	Other and unspecified problems related to employment	41225	201343	Other and unspecified problems related to employme	General Medicine	Female	2	2020-06-15 09:57:48	2020	6	15	9	57	nan
2020-06-14 11:11:30	41	Z56.7	Other and unspecified problems related to employment	41225	200981	Other and unspecified problems related to employme	General Medicine	Male	1	2020-06-14 11:11:30	2020	6	14	11	11	nan
2020-05-10 12:25:50	59	Z56.7	Other and unspecified problems related to employment	41225	193566	Other and unspecified problems related to employme	General Medicine	Male	1	2020-05-10 12:25:50	2020	5	10	12	25	nan
2020-06-01 08:40:10	59	Z56.7	Other and unspecified problems related to employment	41225	196305	Other and unspecified problems related to employme	General Medicine	Male	1	2020-06-01 08:40:10	2020	6	1	8	40	nan
2020-04-02 13:10:11	35	Z56.7	Other and unspecified problems related to employment	41225	183616	Other and unspecified problems related to employme	General Medicine	Female	2	2020-04-02 13:10:11	2020	4	2	13	10	nan
2020-05-12 11:04:22	36	Z56.7	Other and unspecified problems related to employment	41225	193920	Other and unspecified problems related to employme	General Medicine	Female	2	2020-05-12 11:04:22	2020	5	12	11	4	nan
2020-04-05 09:01:51	35	Z56.7	Other and unspecified problems related to employment	41225	183871	Other and unspecified problems related to employme	General Medicine	Female	2	2020-04-05 09:01:51	2020	4	5	9	1	nan
2020-05-21 14:15:09	27	Z56.7	Other and unspecified problems related to employment	41225	195172	Other and unspecified problems related to employme	General Medicine	Female	2	2020-05-21 14:15:09	2020	5	21	14	15	POSITIVE									19	12	4.9
2020-06-17 14:46:40	34	Z56.7	Other and unspecified problems related to employment	41225	202512	Other and unspecified problems related to employme	General Medicine	Female	2	2020-06-17 14:46:40	2020	6	17	14	46	nan
2020-05-11 13:12:28	32	Z56.7	Other and unspecified problems related to employment	41225	193809	Other and unspecified problems related to employme	General Medicine	Female	2	2020-05-11 13:12:28	2020	5	11	13	12	nan
2020-06-04 08:53:29	28	Z56.7	Other and unspecified problems related to employment	41225	197785	Other and unspecified problems related to employme	General Medicine	Female	2	2020-06-04 08:53:29	2020	6	4	8	53	nan
2020-03-24 12:11:54	32	Z56.7	Other and unspecified problems related to employment	41225	181224	Other and unspecified problems related to employme	General Medicine	Female	2	2020-03-24 12:11:54	2020	3	24	12	11	nan
2020-06-18 08:35:37	32	Z56.7	Other and unspecified problems related to employment	41225	202620	Other and unspecified problems related to employme	General Medicine	Female	2	2020-06-18 08:35:37	2020	6	18	8	35	nan
2020-06-17 15:42:28	34	Z56.7	Other and unspecified problems related to employment	41225	202548	Other and unspecified problems related to employme	General Medicine	Female	2	2020-06-17 15:42:28	2020	6	17	15	42	Negative		35				4.32
2020-05-20 14:27:41	36	Z56.7	Other and unspecified problems related to employment	41225	195049	Other and unspecified problems related to employme	General Medicine	Male	1	2020-05-20 14:27:41	2020	5	20	14	27	nan
2020-04-16 09:33:07	30	Z56.7	Other and unspecified problems related to employment	41225	188110	Other and unspecified problems related to employme	General Medicine	Female	2	2020-04-16 09:33:07	2020	4	16	9	33	nan
2020-05-31 11:26:09	30	Z56.7	Other and unspecified problems related to employment	41225	196075	Other and unspecified problems related to employme	General Medicine	Female	2	2020-05-31 11:26:09	2020	5	31	11	26	nan
2020-04-19 14:55:52	29	Z56.7	Other and unspecified problems related to employment	41225	189171	Other and unspecified problems related to employme	General Medicine	Female	2	2020-04-19 14:55:52	2020	4	19	14	55	nan
2020-06-11 14:30:52	36	Z56.7	Other and unspecified problems related to employment	41225	200561	Other and unspecified problems related to employme	General Medicine	Female	2	2020-06-11 14:30:52	2020	6	11	14	30	nan
2020-04-23 11:13:02	26	Z56.7	Other and unspecified problems related to employment	41225	191441	Other and unspecified problems related to employme	General Medicine	Male	1	2020-04-23 11:13:02	2020	4	23	11	13	nan
2020-06-03 08:59:40	31	Z56.7	Other and unspecified problems related to employment	41225	197286	Other and unspecified problems related to employme	General Medicine	Female	2	2020-06-03 08:59:40	2020	6	3	8	59	nan
2020-06-17 14:53:15	31	Z56.7	Other and unspecified problems related to employment	41225	202517	Other and unspecified problems related to employme	General Medicine	Female	2	2020-06-17 14:53:15	2020	6	17	14	53	nan
2020-04-13 14:45:39	42	Z56.7	Other and unspecified problems related to employment	41225	186902	Other and unspecified problems related to employme	General Medicine	Female	2	2020-04-13 14:45:39	2020	4	13	14	45	nan
2020-04-16 09:21:08	33	Z56.7	Other and unspecified problems related to employment	41225	188079	Other and unspecified problems related to employme	General Medicine	Female	2	2020-04-16 09:21:08	2020	4	16	9	21	nan
2020-06-14 10:28:55	32	Z56.7	Other and unspecified problems related to employment	41225	200939	Other and unspecified problems related to employme	General Medicine	Male	1	2020-06-14 10:28:55	2020	6	14	10	28	nan
2020-05-31 10:11:09	27	Z56.7	Other and unspecified problems related to employment	41225	195994	Other and unspecified problems related to employme	General Medicine	Male	1	2020-05-31 10:11:09	2020	5	31	10	11	nan
2020-06-14 09:46:37	27	Z56.7	Other and unspecified problems related to employment	41225	200895	Other and unspecified problems related to employme	General Medicine	Male	1	2020-06-14 09:46:37	2020	6	14	9	46	nan
2020-05-31 09:52:13	31	Z56.7	Other and unspecified problems related to employment	41225	195984	Other and unspecified problems related to employme	General Medicine	Female	2	2020-05-31 09:52:13	2020	5	31	9	52	POSITIVE
2020-05-14 10:18:55	36	Z56.7	Other and unspecified problems related to employment	41225	194238	Other and unspecified problems related to employme	General Medicine	Male	1	2020-05-14 10:18:55	2020	5	14	10	18	nan
2020-04-06 11:37:39	25	Z56.7	Other and unspecified problems related to employment	41225	184540	Other and unspecified problems related to employme	General Medicine	Female	2	2020-04-06 11:37:39	2020	4	6	11	37	nan
2020-04-05 09:12:53	53	Z56.7	Other and unspecified problems related to employment	41225	183880	Other and unspecified problems related to employme	General Medicine	Male	1	2020-04-05 09:12:53	2020	4	5	9	12	nan
2020-05-11 14:13:50	38	Z56.7	Other and unspecified problems related to employment	41225	193841	Other and unspecified problems related to employme	General Medicine	Male	1	2020-05-11 14:13:50	2020	5	11	14	13	nan
2020-05-17 15:15:18	34	Z56.7	Other and unspecified problems related to employment	41225	194617	Other and unspecified problems related to employme	General Medicine	Male	1	2020-05-17 15:15:18	2020	5	17	15	15	nan
2020-06-03 08:45:53	33	Z56.7	Other and unspecified problems related to employment	41225	197263	Other and unspecified problems related to employme	General Medicine	Male	1	2020-06-03 08:45:53	2020	6	3	8	45	Negative
2020-04-05 09:06:35	29	Z56.7	Other and unspecified problems related to employment	41225	183876	Other and unspecified problems related to employme	General Medicine	Female	2	2020-04-05 09:06:35	2020	4	5	9	6	nan
2020-05-05 12:51:40	38	Z56.7	Other and unspecified problems related to employment	41225	193009	Other and unspecified problems related to employme	General Medicine	Female	2	2020-05-05 12:51:40	2020	5	5	12	51	nan
2020-05-31 14:51:01	25	Z56.7	Other and unspecified problems related to employment	41225	196223	Other and unspecified problems related to employme	General Medicine	Female	2	2020-05-31 14:51:01	2020	5	31	14	51	nan
2020-05-11 13:08:39	29	Z56.7	Other and unspecified problems related to employment	41225	193802	Other and unspecified problems related to employme	General Medicine	Female	2	2020-05-11 13:08:39	2020	5	11	13	8	nan
2020-04-20 11:03:13	59	Z56.7	Other and unspecified problems related to employment	41225	189626	Other and unspecified problems related to employme	General Medicine	Female	2	2020-04-20 11:03:13	2020	4	20	11	3	nan
2020-05-14 10:49:29	58	Z56.7	Other and unspecified problems related to employment	41225	194256	Other and unspecified problems related to employme	General Medicine	Female	2	2020-05-14 10:49:29	2020	5	14	10	49	nan
2020-06-22 14:45:57	58	Z56.7	Other and unspecified problems related to employment	41225	204117	Other and unspecified problems related to employme	General Medicine	Female	2	2020-06-22 14:45:57	2020	6	22	14	45	nan
2020-04-19 14:22:25	24	Z56.7	Other and unspecified problems related to employment	41225	189159	Other and unspecified problems related to employme	General Medicine	Male	1	2020-04-19 14:22:25	2020	4	19	14	22	nan
2020-05-21 12:10:29	30	Z56.7	Other and unspecified problems related to employment	41225	195154	Other and unspecified problems related to employme	General Medicine	Female	2	2020-05-21 12:10:29	2020	5	21	12	10	nan
2020-04-07 11:03:59	41	Z56.7	Other and unspecified problems related to employment	41225	184965	Other and unspecified problems related to employme	General Medicine	Male	1	2020-04-07 11:03:59	2020	4	7	11	3	nan
2020-05-10 13:02:16	41	Z56.7	Other and unspecified problems related to employment	41225	193578	Other and unspecified problems related to employme	General Medicine	Male	1	2020-05-10 13:02:16	2020	5	10	13	2	nan
2020-06-17 15:01:19	29	Z56.7	Other and unspecified problems related to employment	41225	202521	Other and unspecified problems related to employme	General Medicine	Female	2	2020-06-17 15:01:19	2020	6	17	15	1	nan
2020-05-31 09:18:47	39	Z56.7	Other and unspecified problems related to employment	41225	195931	Other and unspecified problems related to employme	General Medicine	Female	2	2020-05-31 09:18:47	2020	5	31	9	18	nan
2020-06-04 10:31:28	49	Z56.7	Other and unspecified problems related to employment	41225	197963	Other and unspecified problems related to employme	General Medicine	Female	2	2020-06-04 10:31:28	2020	6	4	10	31	nan
2020-06-07 09:23:19	38	Z56.7	Other and unspecified problems related to employment	41225	198430	Other and unspecified problems related to employme	General Medicine	Female	2	2020-06-07 09:23:19	2020	6	7	9	23	nan
2020-05-19 11:01:07	26	Z56.7	Other and unspecified problems related to employment	41225	194892	Other and unspecified problems related to employme	General Medicine	Female	2	2020-05-19 11:01:07	2020	5	19	11	1	nan
2020-04-08 09:33:22	28	Z56.7	Other and unspecified problems related to employment	41225	185266	Other and unspecified problems related to employme	General Medicine	Male	1	2020-04-08 09:33:22	2020	4	8	9	33	nan
2020-08-24 08:53:46	33	Z39.2	Routine postpartum follow-up	36946	222417	Routine postpartum follow-up	Internal Medicine	Female	2	2020-08-24 08:53:46	2020	8	24	8	53	nan
2019-09-24 15:07:42	30	Z34.9	Supervision of normal pregnancy, unspecified	36893	113269	Supervision of normal pregnancy, unspecified	General Medicine	Female	2	2019-09-24 15:07:42	2019	9	24	15	7	nan
2020-12-28 09:55:18	37	Z34.9	Supervision of normal pregnancy, unspecified	36893	261294	Supervision of normal pregnancy, unspecified	Internal Medicine	Female	2	2020-12-28 09:55:18	2020	12	28	9	55	nan
2019-07-07 08:27:26	31	Z32.1	Pregnancy confirmed	36877	91438	Pregnancy confirmed	Internal Medicine	Female	2	2019-07-07 08:27:26	2019	7	7	8	27	nan
2019-10-31 10:30:35	27	Z32.1	Pregnancy confirmed	36877	126479	Pregnancy confirmed	Microbiology	Female	2	2019-10-31 10:30:35	2019	10	31	10	30	nan
2019-10-20 09:31:05	35	Z32.1	Pregnancy confirmed	36877	121810	Pregnancy confirmed	General Medicine	Female	2	2019-10-20 09:31:05	2019	10	20	9	31	nan
2019-09-01 12:46:03	29	Z32.1	Pregnancy confirmed	36877	105891	Pregnancy confirmed	General Medicine	Female	2	2019-09-01 12:46:03	2019	9	1	12	46	nan
2019-11-19 11:48:03	35	Z32.1	Pregnancy confirmed	36877	132971	Pregnancy confirmed	General Medicine	Female	2	2019-11-19 11:48:03	2019	11	19	11	48	nan
2019-12-02 08:23:34	32	Z32.1	Pregnancy confirmed	36877	137686	Pregnancy confirmed	General Medicine	Female	2	2019-12-02 08:23:34	2019	12	2	8	23	nan
2019-11-19 11:50:41	30	Z32.1	Pregnancy confirmed	36877	132976	Pregnancy confirmed	General Medicine	Female	2	2019-11-19 11:50:41	2019	11	19	11	50	nan
2020-09-07 11:36:45	29	Z32.1	Pregnancy confirmed	36877	226670	Pregnancy confirmed	Internal Medicine	Female	2	2020-09-07 11:36:45	2020	9	7	11	36	nan
2020-12-01 09:07:22	29	Z32.1	Pregnancy confirmed	36877	252368	Pregnancy confirmed	Internal Medicine	Female	2	2020-12-01 09:07:22	2020	12	1	9	7	nan
2020-12-15 10:05:55	29	Z32.1	Pregnancy confirmed	36877	256990	Pregnancy confirmed	Internal Medicine	Female	2	2020-12-15 10:05:55	2020	12	15	10	5	nan
2020-05-12 11:18:44	35	Z32.1	Pregnancy confirmed	36877	193935	Pregnancy confirmed	General Medicine	Female	2	2020-05-12 11:18:44	2020	5	12	11	18	nan
2020-12-23 13:17:24	35	Z32.1	Pregnancy confirmed	36877	260002	Pregnancy confirmed	Internal Medicine	Female	2	2020-12-23 13:17:24	2020	12	23	13	17	nan						2.55
2019-12-11 10:06:57	62	Z22.51	Carrier of viral hepatitis B	36824	141546	Carrier of viral hepatitis B	Hepatology	Male	1	2019-12-11 10:06:57	2019	12	11	10	6	nan
2019-05-20 09:18:58	31	Z13.9	Special screening examination, unspecified	36797	80090	Special screening examination, unspecified	Emergency Medicine	Female	2	2019-05-20 09:18:58	2019	5	20	9	18	nan
2020-08-23 11:37:57	23	Z13.9	Special screening examination, unspecified	36797	222171	Special screening examination, unspecified	Endocrinology	Male	1	2020-08-23 11:37:57	2020	8	23	11	37	nan
2020-07-30 10:41:42	29	Z13.9	Special screening examination, unspecified	36797	216380	Special screening examination, unspecified	Endocrinology	Male	1	2020-07-30 10:41:42	2020	7	30	10	41	nan
2020-07-20 10:57:12	35	Z13.9	Special screening examination, unspecified	36797	213446	Special screening examination, unspecified	Endocrinology	Female	2	2020-07-20 10:57:12	2020	7	20	10	57	nan
2020-12-23 14:08:52	66	Z13.9	Special screening examination, unspecified	36797	260052	Special screening examination, unspecified	Internal Medicine	Male	1	2020-12-23 14:08:52	2020	12	23	14	8	nan				126
2020-08-12 11:29:18	57	Z13.9	Special screening examination, unspecified	36797	219082	Special screening examination, unspecified	Endocrinology	Male	1	2020-08-12 11:29:18	2020	8	12	11	29	nan
2020-08-30 09:48:17	64	Z13.9	Special screening examination, unspecified	36797	224194	Special screening examination, unspecified	Endocrinology	Female	2	2020-08-30 09:48:17	2020	8	30	9	48	nan						4.73
2020-09-10 10:52:28	56	Z13.9	Special screening examination, unspecified	36797	227804	Special screening examination, unspecified	Endocrinology	Male	1	2020-09-10 10:52:28	2020	9	10	10	52	nan
2020-10-18 13:22:30	40	Z13.88	Special screening examination for other specified diseases and disorders	36795	238600	Special screening examination for other specified diseases and disorders	Internal Medicine	Male	1	2020-10-18 13:22:30	2020	10	18	13	22	nan
2020-02-02 10:19:00	67	Z13.83	Special screening examination for digestive tract disorder	36793	161706	Special screening examination for digestive tract disorder	Oncology Medical	Male	1	2020-02-02 10:19:00	2020	2	2	10	19	nan
2019-04-25 08:44:40	66	Z13.1	Special screening examination for impaired glucose regulation and diabetes mellitus	36775	73657	Special screening examination for impaired glucose regulation and diabetes mellitus	Diabetes Medicine	Female	2	2019-04-25 08:44:40	2019	4	25	8	44	nan
2019-10-02 10:34:57	33	Z13.1	Special screening examination for impaired glucose regulation and diabetes mellitus	36775	116124	Special screening examination for impaired glucose regulation and diabetes mellitus	Diabetes Medicine	Female	2	2019-10-02 10:34:57	2019	10	2	10	34	nan
2019-10-01 11:43:45	29	Z13.1	Special screening examination for impaired glucose regulation and diabetes mellitus	36775	115668	Special screening examination for impaired glucose regulation and diabetes mellitus	Diabetes Medicine	Female	2	2019-10-01 11:43:45	2019	10	1	11	43	nan
2019-01-23 09:48:17	57	Z13.1	Special screening examination for impaired glucose regulation and diabetes mellitus	36775	43515	Special screening examination for impaired glucose regulation and diabetes mellitus	Diabetes Medicine	Female	2	2019-01-23 09:48:17	2019	1	23	9	48	nan
2019-08-22 10:23:26	57	Z13.1	Special screening examination for impaired glucose regulation and diabetes mellitus	36775	103185	Special screening examination for impaired glucose regulation and diabetes mellitus	Diabetes Medicine	Female	2	2019-08-22 10:23:26	2019	8	22	10	23	nan																			14.3	275	5.2	5.61
2020-09-20 08:53:40	54	Z13.1	Special screening examination for impaired glucose regulation and diabetes mellitus	36775	230245	Special screening examination for impaired glucose regulation and diabetes mellitus	Diabetes Medicine	Male	1	2020-09-20 08:53:40	2020	9	20	8	53	nan
2020-05-10 10:50:29	27	Z13.1	Special screening examination for impaired glucose regulation and diabetes mellitus	36775	193500	Special screening examination for impaired glucose regulation and diabetes mellitus	Endocrinology	Female	2	2020-05-10 10:50:29	2020	5	10	10	50	nan
2020-10-28 14:00:48	78	Z12.9	Special screening examination for neoplasm, unspecified	36772	242192	Special screening examination for neoplasm, unspecified	Oncology Medical	Female	2	2020-10-28 14:00:48	2020	10	28	14	0	nan								37	48		5.1		76								5.03
2020-06-16 10:17:17	55	Z12.3	Special screening examination for neoplasm of breast	36756	201799	Special screening examination for neoplasm of breast	Oncology Medical	Female	2	2020-06-16 10:17:17	2020	6	16	10	17	nan
2020-06-25 10:59:41	55	Z12.3	Special screening examination for neoplasm of breast	36756	205221	Special screening examination for neoplasm of breast	Oncology Medical	Female	2	2020-06-25 10:59:41	2020	6	25	10	59	nan
2020-10-22 09:59:58	55	Z12.3	Special screening examination for neoplasm of breast	36756	240107	Special screening examination for neoplasm of breast	Oncology Medical	Female	2	2020-10-22 09:59:58	2020	10	22	9	59	nan
2020-10-15 08:34:10	55	Z12.3	Special screening examination for neoplasm of breast	36756	237808	Special screening examination for neoplasm of breast	Oncology Medical	Female	2	2020-10-15 08:34:10	2020	10	15	8	34	nan
2020-04-09 08:56:22	68	Z12.3	Special screening examination for neoplasm of breast	36756	185588	Special screening examination for neoplasm of breast	Oncology Medical	Female	2	2020-04-09 08:56:22	2020	4	9	8	56	nan
2020-04-14 10:40:11	68	Z12.3	Special screening examination for neoplasm of breast	36756	187168	Special screening examination for neoplasm of breast	Oncology Medical	Female	2	2020-04-14 10:40:11	2020	4	14	10	40	nan
2020-09-13 13:52:27	55	Z12.3	Special screening examination for neoplasm of breast	36756	228150	Special screening examination for neoplasm of breast	Oncology Medical	Female	2	2020-09-13 13:52:27	2020	9	13	13	52	nan						7.17
2020-04-14 09:40:57	54	Z12.3	Special screening examination for neoplasm of breast	36756	187062	Special screening examination for neoplasm of breast	Oncology Medical	Female	2	2020-04-14 09:40:57	2020	4	14	9	40	nan
2020-04-23 09:07:29	54	Z12.3	Special screening examination for neoplasm of breast	36756	191114	Special screening examination for neoplasm of breast	Oncology Medical	Female	2	2020-04-23 09:07:29	2020	4	23	9	7	nan
2020-10-29 12:26:19	54	Z12.3	Special screening examination for neoplasm of breast	36756	242581	Special screening examination for neoplasm of breast	Oncology Medical	Female	2	2020-10-29 12:26:19	2020	10	29	12	26	nan
2019-01-23 09:24:29	30	Z11.5	Special screening examination for other viral diseases	36744	43490	Special screening examination for other viral diseases	Microbiology	Female	2	2019-01-23 09:24:29	2019	1	23	9	24	nan
2019-01-31 11:13:02	38	Z11.5	Special screening examination for other viral diseases	36744	45981	Special screening examination for other viral diseases	Oncology Medical	Female	2	2019-01-31 11:13:02	2019	1	31	11	13	nan
2019-12-05 15:31:53	29	Z11.5	Special screening examination for other viral diseases	36744	139807	Special screening examination for other viral diseases	General Medicine	Female	2	2019-12-05 15:31:53	2019	12	5	15	31	nan
2019-04-22 14:43:23	28	Z11.5	Special screening examination for other viral diseases	36744	72536	Special screening examination for other viral diseases	Microbiology	Female	2	2019-04-22 14:43:23	2019	4	22	14	43	nan
2019-01-24 10:46:17	35	Z11.5	Special screening examination for other viral diseases	36744	43964	Special screening examination for other viral diseases	Microbiology	Female	2	2019-01-24 10:46:17	2019	1	24	10	46	nan
2019-01-20 13:12:22	34	Z11.5	Special screening examination for other viral diseases	36744	42537	Special screening examination for other viral diseases	Microbiology	Female	2	2019-01-20 13:12:22	2019	1	20	13	12	nan
2019-03-26 11:52:09	34	Z11.5	Special screening examination for other viral diseases	36744	63713	Special screening examination for other viral diseases	Microbiology	Female	2	2019-03-26 11:52:09	2019	3	26	11	52	nan
2019-01-20 15:28:21	32	Z11.5	Special screening examination for other viral diseases	36744	42671	Special screening examination for other viral diseases	Microbiology	Female	2	2019-01-20 15:28:21	2019	1	20	15	28	nan
2019-01-23 10:07:36	34	Z11.5	Special screening examination for other viral diseases	36744	43518	Special screening examination for other viral diseases	Microbiology	Female	2	2019-01-23 10:07:36	2019	1	23	10	7	nan
2019-01-20 15:45:00	34	Z11.5	Special screening examination for other viral diseases	36744	42684	Special screening examination for other viral diseases	Microbiology	Female	2	2019-01-20 15:45:00	2019	1	20	15	45	nan
2019-01-08 11:07:19	28	Z11.5	Special screening examination for other viral diseases	36744	39542	Special screening examination for other viral diseases	Microbiology	Female	2	2019-01-08 11:07:19	2019	1	8	11	7	nan
2019-01-09 09:26:24	37	Z11.5	Special screening examination for other viral diseases	36744	39774	Special screening examination for other viral diseases	Microbiology	Male	1	2019-01-09 09:26:24	2019	1	9	9	26	nan
2019-01-09 13:55:23	28	Z11.5	Special screening examination for other viral diseases	36744	39964	Special screening examination for other viral diseases	Microbiology	Female	2	2019-01-09 13:55:23	2019	1	9	13	55	nan
2019-08-22 15:03:17	28	Z11.5	Special screening examination for other viral diseases	36744	103388	Special screening examination for other viral diseases	General Medicine	Female	2	2019-08-22 15:03:17	2019	8	22	15	3	nan
2019-01-24 11:54:38	33	Z11.5	Special screening examination for other viral diseases	36744	44042	Special screening examination for other viral diseases	Microbiology	Female	2	2019-01-24 11:54:38	2019	1	24	11	54	nan
2019-04-16 14:51:14	28	Z11.5	Special screening examination for other viral diseases	36744	70698	Special screening examination for other viral diseases	Microbiology	Female	2	2019-04-16 14:51:14	2019	4	16	14	51	nan
2019-01-09 09:27:57	29	Z11.5	Special screening examination for other viral diseases	36744	39776	Special screening examination for other viral diseases	Microbiology	Male	1	2019-01-09 09:27:57	2019	1	9	9	27	nan
2019-01-08 10:56:52	30	Z11.5	Special screening examination for other viral diseases	36744	39526	Special screening examination for other viral diseases	Microbiology	Female	2	2019-01-08 10:56:52	2019	1	8	10	56	nan
2019-04-23 13:26:35	59	Z11.5	Special screening examination for other viral diseases	36744	72973	Special screening examination for other viral diseases	Microbiology	Male	1	2019-04-23 13:26:35	2019	4	23	13	26	nan
2019-12-01 15:03:18	36	Z11.5	Special screening examination for other viral diseases	36744	137580	Special screening examination for other viral diseases	General Medicine	Female	2	2019-12-01 15:03:18	2019	12	1	15	3	nan
2019-01-20 15:21:39	25	Z11.5	Special screening examination for other viral diseases	36744	42668	Special screening examination for other viral diseases	Microbiology	Female	2	2019-01-20 15:21:39	2019	1	20	15	21	nan
2019-08-12 11:20:18	25	Z11.5	Special screening examination for other viral diseases	36744	100834	Special screening examination for other viral diseases	Microbiology	Female	2	2019-08-12 11:20:18	2019	8	12	11	20	nan
2019-01-24 12:03:44	35	Z11.5	Special screening examination for other viral diseases	36744	44051	Special screening examination for other viral diseases	Microbiology	Female	2	2019-01-24 12:03:44	2019	1	24	12	3	nan
2019-01-28 14:20:38	34	Z11.5	Special screening examination for other viral diseases	36744	44954	Special screening examination for other viral diseases	Microbiology	Female	2	2019-01-28 14:20:38	2019	1	28	14	20	nan
2019-01-20 09:13:43	37	Z11.5	Special screening examination for other viral diseases	36744	42322	Special screening examination for other viral diseases	Microbiology	Female	2	2019-01-20 09:13:43	2019	1	20	9	13	nan
2019-01-20 13:31:20	38	Z11.5	Special screening examination for other viral diseases	36744	42558	Special screening examination for other viral diseases	Microbiology	Female	2	2019-01-20 13:31:20	2019	1	20	13	31	nan
2019-01-20 15:37:02	30	Z11.5	Special screening examination for other viral diseases	36744	42677	Special screening examination for other viral diseases	Microbiology	Female	2	2019-01-20 15:37:02	2019	1	20	15	37	nan		37																	12.5	236	4.51	8.07
2019-01-20 13:59:43	29	Z11.5	Special screening examination for other viral diseases	36744	42580	Special screening examination for other viral diseases	Microbiology	Female	2	2019-01-20 13:59:43	2019	1	20	13	59	nan
2019-06-23 14:35:36	27	Z11.5	Special screening examination for other viral diseases	36744	87668	Special screening examination for other viral diseases	Microbiology	Male	1	2019-06-23 14:35:36	2019	6	23	14	35	nan
2019-01-08 11:08:34	34	Z11.5	Special screening examination for other viral diseases	36744	39544	Special screening examination for other viral diseases	Microbiology	Male	1	2019-01-08 11:08:34	2019	1	8	11	8	nan
2019-01-08 11:04:33	37	Z11.5	Special screening examination for other viral diseases	36744	39534	Special screening examination for other viral diseases	Microbiology	Male	1	2019-01-08 11:04:33	2019	1	8	11	4	nan
2019-01-23 10:35:19	34	Z11.5	Special screening examination for other viral diseases	36744	43567	Special screening examination for other viral diseases	Microbiology	Female	2	2019-01-23 10:35:19	2019	1	23	10	35	nan
2019-11-26 10:38:19	34	Z11.5	Special screening examination for other viral diseases	36744	135604	Special screening examination for other viral diseases	General Medicine	Female	2	2019-11-26 10:38:19	2019	11	26	10	38	nan
2019-01-24 10:30:13	26	Z11.5	Special screening examination for other viral diseases	36744	43942	Special screening examination for other viral diseases	Microbiology	Female	2	2019-01-24 10:30:13	2019	1	24	10	30	nan
2019-01-20 09:05:18	34	Z11.5	Special screening examination for other viral diseases	36744	42316	Special screening examination for other viral diseases	Microbiology	Female	2	2019-01-20 09:05:18	2019	1	20	9	5	nan
2019-12-25 10:24:11	32	Z11.5	Special screening examination for other viral diseases	36744	146886	Special screening examination for other viral diseases	General Medicine	Female	2	2019-12-25 10:24:11	2019	12	25	10	24	nan
2019-01-30 14:15:23	35	Z11.5	Special screening examination for other viral diseases	36744	45732	Special screening examination for other viral diseases	Microbiology	Female	2	2019-01-30 14:15:23	2019	1	30	14	15	nan
2019-12-16 14:04:46	34	Z11.5	Special screening examination for other viral diseases	36744	143320	Special screening examination for other viral diseases	General Medicine	Female	2	2019-12-16 14:04:46	2019	12	16	14	4	nan
2019-01-24 14:14:15	29	Z11.5	Special screening examination for other viral diseases	36744	44139	Special screening examination for other viral diseases	Microbiology	Female	2	2019-01-24 14:14:15	2019	1	24	14	14	nan
2019-01-23 09:27:52	27	Z11.5	Special screening examination for other viral diseases	36744	43496	Special screening examination for other viral diseases	Microbiology	Female	2	2019-01-23 09:27:52	2019	1	23	9	27	nan
2019-01-24 14:15:38	30	Z11.5	Special screening examination for other viral diseases	36744	44141	Special screening examination for other viral diseases	Microbiology	Female	2	2019-01-24 14:15:38	2019	1	24	14	15	nan
2019-01-23 09:31:44	33	Z11.5	Special screening examination for other viral diseases	36744	43502	Special screening examination for other viral diseases	Microbiology	Female	2	2019-01-23 09:31:44	2019	1	23	9	31	nan
2019-01-24 10:40:03	30	Z11.5	Special screening examination for other viral diseases	36744	43950	Special screening examination for other viral diseases	Microbiology	Female	2	2019-01-24 10:40:03	2019	1	24	10	40	nan
2019-01-10 11:11:54	34	Z11.5	Special screening examination for other viral diseases	36744	40170	Special screening examination for other viral diseases	Microbiology	Male	1	2019-01-10 11:11:54	2019	1	10	11	11	nan
2019-09-15 10:21:56	36	Z11.5	Special screening examination for other viral diseases	36744	110360	Special screening examination for other viral diseases	General Medicine	Female	2	2019-09-15 10:21:56	2019	9	15	10	21	nan
2019-01-23 09:34:47	31	Z11.5	Special screening examination for other viral diseases	36744	43504	Special screening examination for other viral diseases	Microbiology	Female	2	2019-01-23 09:34:47	2019	1	23	9	34	nan
2019-01-03 11:29:15	26	Z11.5	Special screening examination for other viral diseases	36744	38555	Special screening examination for other viral diseases	Microbiology	Female	2	2019-01-03 11:29:15	2019	1	3	11	29	nan
2019-01-08 09:18:17	26	Z11.5	Special screening examination for other viral diseases	36744	39425	Special screening examination for other viral diseases	Microbiology	Female	2	2019-01-08 09:18:17	2019	1	8	9	18	nan
2019-01-24 10:43:29	27	Z11.5	Special screening examination for other viral diseases	36744	43959	Special screening examination for other viral diseases	Microbiology	Female	2	2019-01-24 10:43:29	2019	1	24	10	43	nan
2019-04-28 13:53:27	25	Z11.5	Special screening examination for other viral diseases	36744	74451	Special screening examination for other viral diseases	Microbiology	Female	2	2019-04-28 13:53:27	2019	4	28	13	53	nan
2019-06-16 14:47:25	28	Z11.5	Special screening examination for other viral diseases	36744	85487	Special screening examination for other viral diseases	Microbiology	Female	2	2019-06-16 14:47:25	2019	6	16	14	47	nan
2019-01-24 14:12:56	27	Z11.5	Special screening examination for other viral diseases	36744	44135	Special screening examination for other viral diseases	Microbiology	Female	2	2019-01-24 14:12:56	2019	1	24	14	12	nan
2019-01-08 09:14:06	27	Z11.5	Special screening examination for other viral diseases	36744	39420	Special screening examination for other viral diseases	Microbiology	Female	2	2019-01-08 09:14:06	2019	1	8	9	14	nan
2019-01-09 09:16:14	41	Z11.5	Special screening examination for other viral diseases	36744	39764	Special screening examination for other viral diseases	Microbiology	Female	2	2019-01-09 09:16:14	2019	1	9	9	16	nan
2019-01-20 15:47:07	29	Z11.5	Special screening examination for other viral diseases	36744	42686	Special screening examination for other viral diseases	Microbiology	Female	2	2019-01-20 15:47:07	2019	1	20	15	47	nan
2019-01-29 14:07:36	41	Z11.5	Special screening examination for other viral diseases	36744	45334	Special screening examination for other viral diseases	Microbiology	Female	2	2019-01-29 14:07:36	2019	1	29	14	7	nan
2019-01-08 09:10:41	30	Z11.5	Special screening examination for other viral diseases	36744	39417	Special screening examination for other viral diseases	Microbiology	Female	2	2019-01-08 09:10:41	2019	1	8	9	10	nan
2019-01-07 11:46:48	41	Z11.5	Special screening examination for other viral diseases	36744	39180	Special screening examination for other viral diseases	Microbiology	Male	1	2019-01-07 11:46:48	2019	1	7	11	46	nan
2019-01-08 09:24:53	28	Z11.5	Special screening examination for other viral diseases	36744	39433	Special screening examination for other viral diseases	Microbiology	Male	1	2019-01-08 09:24:53	2019	1	8	9	24	nan
2019-01-08 11:09:40	56	Z11.5	Special screening examination for other viral diseases	36744	39546	Special screening examination for other viral diseases	Microbiology	Male	1	2019-01-08 11:09:40	2019	1	8	11	9	nan
2019-08-20 11:53:58	37	Z11.5	Special screening examination for other viral diseases	36744	102342	Special screening examination for other viral diseases	General Medicine	Male	1	2019-08-20 11:53:58	2019	8	20	11	53	nan
2019-03-20 15:34:58	31	Z11.5	Special screening examination for other viral diseases	36744	62035	Special screening examination for other viral diseases	Microbiology	Female	2	2019-03-20 15:34:58	2019	3	20	15	34	nan
2019-01-08 09:28:04	38	Z11.5	Special screening examination for other viral diseases	36744	39440	Special screening examination for other viral diseases	Microbiology	Male	1	2019-01-08 09:28:04	2019	1	8	9	28	nan
2019-11-10 15:11:49	38	Z11.5	Special screening examination for other viral diseases	36744	129715	Special screening examination for other viral diseases	Microbiology	Male	1	2019-11-10 15:11:49	2019	11	10	15	11	nan
2019-01-08 11:02:23	27	Z11.5	Special screening examination for other viral diseases	36744	39532	Special screening examination for other viral diseases	Microbiology	Female	2	2019-01-08 11:02:23	2019	1	8	11	2	nan
2019-01-23 11:55:15	31	Z11.5	Special screening examination for other viral diseases	36744	43633	Special screening examination for other viral diseases	Microbiology	Female	2	2019-01-23 11:55:15	2019	1	23	11	55	nan
2019-09-26 15:04:10	30	Z11.5	Special screening examination for other viral diseases	36744	114279	Special screening examination for other viral diseases	General Medicine	Female	2	2019-09-26 15:04:10	2019	9	26	15	4	nan
2019-01-24 11:57:05	34	Z11.5	Special screening examination for other viral diseases	36744	44044	Special screening examination for other viral diseases	Microbiology	Female	2	2019-01-24 11:57:05	2019	1	24	11	57	nan
2019-01-23 10:44:28	29	Z11.5	Special screening examination for other viral diseases	36744	43575	Special screening examination for other viral diseases	Microbiology	Female	2	2019-01-23 10:44:28	2019	1	23	10	44	nan
2019-07-17 11:59:55	25	Z11.5	Special screening examination for other viral diseases	36744	94727	Special screening examination for other viral diseases	Microbiology	Female	2	2019-07-17 11:59:55	2019	7	17	11	59	nan
2019-01-23 10:50:14	45	Z11.5	Special screening examination for other viral diseases	36744	43581	Special screening examination for other viral diseases	Microbiology	Male	1	2019-01-23 10:50:14	2019	1	23	10	50	nan
2020-12-22 09:12:07	38	Z11.5	Special screening examination for other viral diseases	36744	259355	Special screening examination for other viral diseases	Internal Medicine	Female	2	2020-12-22 09:12:07	2020	12	22	9	12	Negative
2020-01-28 08:26:58	35	Z11.5	Special screening examination for other viral diseases	36744	159963	Special screening examination for other viral diseases	General Medicine	Female	2	2020-01-28 08:26:58	2020	1	28	8	26	nan
2020-09-08 10:31:53	47	Z11.5	Special screening examination for other viral diseases	36744	226974	Special screening examination for other viral diseases	Internal Medicine	Male	1	2020-09-08 10:31:53	2020	9	8	10	31	nan
2020-11-07 13:17:31	47	Z11.5	Special screening examination for other viral diseases	36744	244947	Special screening examination for other viral diseases	Emergency Medicine	Male	1	2020-11-07 13:17:31	2020	11	7	13	17	nan
2020-01-15 09:08:52	29	Z11.5	Special screening examination for other viral diseases	36744	155197	Special screening examination for other viral diseases	General Medicine	Female	2	2020-01-15 09:08:52	2020	1	15	9	8	Negative
2020-11-18 15:33:03	42	Z11.5	Special screening examination for other viral diseases	36744	248638	Special screening examination for other viral diseases	Internal Medicine	Female	2	2020-11-18 15:33:03	2020	11	18	15	33	nan										17			67.9
2020-10-07 13:32:18	27	Z11.5	Special screening examination for other viral diseases	36744	235475	Special screening examination for other viral diseases	Internal Medicine	Male	1	2020-10-07 13:32:18	2020	10	7	13	32	nan
2020-09-14 09:53:30	34	Z11.5	Special screening examination for other viral diseases	36744	228605	Special screening examination for other viral diseases	Internal Medicine	Female	2	2020-09-14 09:53:30	2020	9	14	9	53	nan
2020-11-05 13:31:00	29	Z11.5	Special screening examination for other viral diseases	36744	244766	Special screening examination for other viral diseases	Internal Medicine	Female	2	2020-11-05 13:31:00	2020	11	5	13	31	nan
2020-01-15 09:17:55	28	Z11.5	Special screening examination for other viral diseases	36744	155208	Special screening examination for other viral diseases	General Medicine	Male	1	2020-01-15 09:17:55	2020	1	15	9	17	nan						3.5
2020-01-16 14:40:33	40	Z11.5	Special screening examination for other viral diseases	36744	156007	Special screening examination for other viral diseases	General Medicine	Male	1	2020-01-16 14:40:33	2020	1	16	14	40	nan
2020-08-19 14:00:50	66	Z11.5	Special screening examination for other viral diseases	36744	221299	Special screening examination for other viral diseases	Internal Medicine	Male	1	2020-08-19 14:00:50	2020	8	19	14	0	nan						6.81
2020-01-28 11:16:48	34	Z11.5	Special screening examination for other viral diseases	36744	160191	Special screening examination for other viral diseases	General Medicine	Male	1	2020-01-28 11:16:48	2020	1	28	11	16	nan
2020-08-30 13:37:21	24	Z11.5	Special screening examination for other viral diseases	36744	224351	Special screening examination for other viral diseases	Internal Medicine	Male	1	2020-08-30 13:37:21	2020	8	30	13	37	nan
2020-01-16 11:46:29	51	Z11.5	Special screening examination for other viral diseases	36744	155868	Special screening examination for other viral diseases	General Medicine	Male	1	2020-01-16 11:46:29	2020	1	16	11	46	nan
2019-08-15 11:09:02	28	Z10.8	Routine general health check-up of other defined subpopulations	41114	101309	Routine general health check-up of other defined s	Chest	Female	2	2019-08-15 11:09:02	2019	8	15	11	9	nan
2019-08-15 11:49:37	27	Z10.8	Routine general health check-up of other defined subpopulations	41114	101337	Routine general health check-up of other defined s	Chest	Female	2	2019-08-15 11:49:37	2019	8	15	11	49	nan
2019-10-07 14:07:43	29	Z10.8	Routine general health check-up of other defined subpopulations	41114	117700	Routine general health check-up of other defined s	Internal Medicine	Female	2	2019-10-07 14:07:43	2019	10	7	14	7	nan
2020-11-12 10:27:54	28	Z10.8	Routine general health check-up of other defined subpopulations	41114	246726	Routine general health check-up of other defined s	Internal Medicine	Female	2	2020-11-12 10:27:54	2020	11	12	10	27	nan
2020-12-10 13:30:00	48	Z10.8	Routine general health check-up of other defined subpopulations	41114	255693	Routine general health check-up of other defined s	Internal Medicine	Female	2	2020-12-10 13:30:00	2020	12	10	13	30	nan
2020-11-23 13:54:37	55	Z10.8	Routine general health check-up of other defined subpopulations	41114	249910	Routine general health check-up of other defined s	Internal Medicine	Female	2	2020-11-23 13:54:37	2020	11	23	13	54	nan
2020-12-10 14:10:02	36	Z10.8	Routine general health check-up of other defined subpopulations	41114	255732	Routine general health check-up of other defined s	Internal Medicine	Female	2	2020-12-10 14:10:02	2020	12	10	14	10	nan
2020-12-06 10:27:00	33	Z10.8	Routine general health check-up of other defined subpopulations	41114	253765	Routine general health check-up of other defined s	Internal Medicine	Male	1	2020-12-06 10:27:00	2020	12	6	10	27	nan
2020-12-21 13:22:20	33	Z10.8	Routine general health check-up of other defined subpopulations	41114	259117	Routine general health check-up of other defined s	Internal Medicine	Male	1	2020-12-21 13:22:20	2020	12	21	13	22	nan
2020-11-16 10:18:23	34	Z10.8	Routine general health check-up of other defined subpopulations	41114	247608	Routine general health check-up of other defined s	Internal Medicine	Female	2	2020-11-16 10:18:23	2020	11	16	10	18	nan										10
2020-03-17 15:19:14	33	Z10.8	Routine general health check-up of other defined subpopulations	41114	179635	Routine general health check-up of other defined s	Internal Medicine	Female	2	2020-03-17 15:19:14	2020	3	17	15	19	nan
2020-09-01 15:13:58	26	Z10.8	Routine general health check-up of other defined subpopulations	41114	225143	Routine general health check-up of other defined s	Endocrinology	Female	2	2020-09-01 15:13:58	2020	9	1	15	13	nan
2020-12-24 15:06:10	31	Z10.8	Routine general health check-up of other defined subpopulations	41114	259576	Routine general health check-up of other defined s	Internal Medicine	Female	2	2020-12-24 15:06:10	2020	12	24	15	6	nan
2020-11-02 15:32:15	27	Z10.8	Routine general health check-up of other defined subpopulations	41114	243631	Routine general health check-up of other defined s	Endocrinology	Female	2	2020-11-02 15:32:15	2020	11	2	15	32	nan
2020-10-29 10:31:54	30	Z10.8	Routine general health check-up of other defined subpopulations	41114	242477	Routine general health check-up of other defined s	Internal Medicine	Female	2	2020-10-29 10:31:54	2020	10	29	10	31	nan
2020-02-20 10:07:24	32	Z10.8	Routine general health check-up of other defined subpopulations	41114	169550	Routine general health check-up of other defined s	Hepatology	Female	2	2020-02-20 10:07:24	2020	2	20	10	7	nan
2020-12-10 15:02:26	47	Z10.8	Routine general health check-up of other defined subpopulations	41114	255786	Routine general health check-up of other defined s	Internal Medicine	Male	1	2020-12-10 15:02:26	2020	12	10	15	2	nan
2020-12-10 14:20:16	49	Z10.8	Routine general health check-up of other defined subpopulations	41114	255741	Routine general health check-up of other defined s	Internal Medicine	Female	2	2020-12-10 14:20:16	2020	12	10	14	20	nan
2020-11-22 10:05:30	31	Z10.8	Routine general health check-up of other defined subpopulations	41114	249294	Routine general health check-up of other defined s	Internal Medicine	Female	2	2020-11-22 10:05:30	2020	11	22	10	5	nan
2020-07-23 10:47:07	33	Z10.8	Routine general health check-up of other defined subpopulations	41114	214723	Routine general health check-up of other defined s	Endocrinology	Female	2	2020-07-23 10:47:07	2020	7	23	10	47	nan
2020-09-07 09:52:47	72	Z10.8	Routine general health check-up of other defined subpopulations	41114	226544	Routine general health check-up of other defined s	Family Medicine	Male	1	2020-09-07 09:52:47	2020	9	7	9	52	nan
2020-12-20 13:52:55	72	Z10.8	Routine general health check-up of other defined subpopulations	41114	258655	Routine general health check-up of other defined s	Internal Medicine	Male	1	2020-12-20 13:52:55	2020	12	20	13	52	nan
2020-12-10 14:23:36	52	Z10.8	Routine general health check-up of other defined subpopulations	41114	255750	Routine general health check-up of other defined s	Internal Medicine	Female	2	2020-12-10 14:23:36	2020	12	10	14	23	nan
2020-12-10 13:54:10	65	Z10.8	Routine general health check-up of other defined subpopulations	41114	255715	Routine general health check-up of other defined s	Internal Medicine	Female	2	2020-12-10 13:54:10	2020	12	10	13	54	nan
2020-02-16 13:45:27	32	Z10.1	Routine general health check-up of inhabitants of institutions	41111	167534	Routine general health check-up of inhabitants of	Internal Medicine	Female	2	2020-02-16 13:45:27	2020	2	16	13	45	nan
2020-08-25 09:36:42	33	Z10.1	Routine general health check-up of inhabitants of institutions	41111	222888	Routine general health check-up of inhabitants of	Internal Medicine	Female	2	2020-08-25 09:36:42	2020	8	25	9	36	nan
2019-08-22 11:46:49	35	Z10.0	Occupational health examination	41110	103285	Occupational health examination	Endocrinology	Female	2	2019-08-22 11:46:49	2019	8	22	11	46	nan
2020-03-30 14:15:05	34	Z10.0	Occupational health examination	41110	182680	Occupational health examination	General Medicine	Female	2	2020-03-30 14:15:05	2020	3	30	14	15	nan
2020-03-12 11:03:16	35	Z10.0	Occupational health examination	41110	177945	Occupational health examination	Endocrinology	Female	2	2020-03-12 11:03:16	2020	3	12	11	3	nan
2019-06-27 10:26:37	34	Z09.8	Follow-up examination after other treatment for other conditions	41107	89155	Follow-up examination after other treatment for ot	Gastrology	Male	1	2019-06-27 10:26:37	2019	6	27	10	26	nan
2020-06-11 14:19:33	30	Z09.4	Follow-up examination after treatment of fracture	41105	200546	Follow-up examination after treatment of fracture	Orthopedic Surgery	Male	1	2020-06-11 14:19:33	2020	6	11	14	19	nan
2020-04-13 07:37:08	36	Z04.6	General psychiatric examination, requested by authority	36729	186442	General psychiatric examination, requested by authority	Emergency Medicine	Female	2	2020-04-13 07:37:08	2020	4	13	7	37	nan
2020-03-29 22:36:14	32	Z04.1	Examination and observation following transport accident	36725	182412	Examination and observation following transport accident	General Surgery	Male	1	2020-03-29 22:36:14	2020	3	29	22	36	nan
2020-03-29 22:36:14	32	Z04.1	Examination and observation following transport accident	36725	182546	Examination and observation following transport accident	General Surgery	Male	1	2020-03-29 22:36:14	2020	3	29	22	36	nan
2020-06-07 11:50:56	29	Z04.1	Examination and observation following transport accident	36725	198606	Examination and observation following transport accident	Emergency Medicine	Female	2	2020-06-07 11:50:56	2020	6	7	11	50	nan
2020-04-18 17:46:44	42	Z03.8	Observation for other suspected diseases and conditions	36723	188623	Observation for other suspected diseases and conditions	Chest	Female	2	2020-04-18 17:46:44	2020	4	18	17	46	nan																					4.48	3.93
2020-04-18 17:46:44	42	Z03.8	Observation for other suspected diseases and conditions	36723	191414	Observation for other suspected diseases and conditions	Chest	Female	2	2020-04-18 17:46:44	2020	4	18	17	46	nan																					4.48	3.93
2020-04-18 10:57:15	25	Z03.8	Observation for other suspected diseases and conditions	36723	188607	Observation for other suspected diseases and conditions	Chest	Female	2	2020-04-18 10:57:15	2020	4	18	10	57	Negative
2019-04-18 13:32:49	28	Z02.1	Pre-employment examination	36706	71438	Pre-employment examination	Microbiology	Female	2	2019-04-18 13:32:49	2019	4	18	13	32	nan
2019-05-21 10:18:40	28	Z02.1	Pre-employment examination	36706	80426	Pre-employment examination	Microbiology	Female	2	2019-05-21 10:18:40	2019	5	21	10	18	nan
2019-05-09 11:27:43	47	Z02.1	Pre-employment examination	36706	78054	Pre-employment examination	Microbiology	Female	2	2019-05-09 11:27:43	2019	5	9	11	27	nan
2019-01-31 10:27:09	38	Z02.1	Pre-employment examination	36706	45926	Pre-employment examination	Microbiology	Female	2	2019-01-31 10:27:09	2019	1	31	10	27	nan
2019-04-28 16:10:02	38	Z02.1	Pre-employment examination	36706	74611	Pre-employment examination	Microbiology	Female	2	2019-04-28 16:10:02	2019	4	28	16	10	nan
2019-05-09 11:06:07	38	Z02.1	Pre-employment examination	36706	78040	Pre-employment examination	General Surgery	Female	2	2019-05-09 11:06:07	2019	5	9	11	6	nan																					4.47	6.71
2019-05-07 12:58:59	29	Z02.1	Pre-employment examination	36706	77496	Pre-employment examination	Microbiology	Female	2	2019-05-07 12:58:59	2019	5	7	12	58	nan
2019-05-06 15:10:41	34	Z02.1	Pre-employment examination	36706	77292	Pre-employment examination	Microbiology	Female	2	2019-05-06 15:10:41	2019	5	6	15	10	nan
2019-02-21 14:40:10	27	Z02.1	Pre-employment examination	36706	53581	Pre-employment examination	Microbiology	Male	1	2019-02-21 14:40:10	2019	2	21	14	40	nan
2019-08-15 09:21:48	32	Z02.1	Pre-employment examination	36706	101230	Pre-employment examination	Microbiology	Female	2	2019-08-15 09:21:48	2019	8	15	9	21	nan
2019-09-29 13:06:20	34	Z02.1	Pre-employment examination	36706	114710	Pre-employment examination	General Medicine	Female	2	2019-09-29 13:06:20	2019	9	29	13	6	nan
2019-02-14 14:50:35	31	Z02.1	Pre-employment examination	36706	51452	Pre-employment examination	Microbiology	Female	2	2019-02-14 14:50:35	2019	2	14	14	50	nan
2019-07-03 09:29:18	32	Z02.1	Pre-employment examination	36706	90772	Pre-employment examination	Microbiology	Female	2	2019-07-03 09:29:18	2019	7	3	9	29	nan
2019-06-03 14:24:14	40	Z02.1	Pre-employment examination	36706	83048	Pre-employment examination	Microbiology	Male	1	2019-06-03 14:24:14	2019	6	3	14	24	nan
2019-05-14 12:29:27	29	Z02.1	Pre-employment examination	36706	78972	Pre-employment examination	Microbiology	Female	2	2019-05-14 12:29:27	2019	5	14	12	29	nan
2019-02-27 15:52:19	45	Z02.1	Pre-employment examination	36706	55449	Pre-employment examination	Microbiology	Male	1	2019-02-27 15:52:19	2019	2	27	15	52	nan
2019-07-11 14:22:45	45	Z02.1	Pre-employment examination	36706	93311	Pre-employment examination	Microbiology	Male	1	2019-07-11 14:22:45	2019	7	11	14	22	nan
2019-05-28 14:54:12	30	Z02.1	Pre-employment examination	36706	82263	Pre-employment examination	Microbiology	Female	2	2019-05-28 14:54:12	2019	5	28	14	54	nan
2019-02-11 08:55:34	31	Z02.1	Pre-employment examination	36706	49773	Pre-employment examination	Microbiology	Female	2	2019-02-11 08:55:34	2019	2	11	8	55	nan
2019-05-05 13:15:40	28	Z02.1	Pre-employment examination	36706	76855	Pre-employment examination	Microbiology	Female	2	2019-05-05 13:15:40	2019	5	5	13	15	nan
2019-05-21 10:21:36	28	Z02.1	Pre-employment examination	36706	80430	Pre-employment examination	Microbiology	Female	2	2019-05-21 10:21:36	2019	5	21	10	21	nan
2019-05-07 12:09:25	32	Z02.1	Pre-employment examination	36706	77475	Pre-employment examination	Microbiology	Male	1	2019-05-07 12:09:25	2019	5	7	12	9	nan						7.4	92.09
2019-04-25 14:32:34	41	Z02.1	Pre-employment examination	36706	73977	Pre-employment examination	Microbiology	Female	2	2019-04-25 14:32:34	2019	4	25	14	32	nan
2019-05-06 14:19:05	50	Z02.1	Pre-employment examination	36706	77250	Pre-employment examination	Microbiology	Female	2	2019-05-06 14:19:05	2019	5	6	14	19	nan
2019-08-22 09:35:51	36	Z02.1	Pre-employment examination	36706	103133	Pre-employment examination	General Medicine	Female	2	2019-08-22 09:35:51	2019	8	22	9	35	nan
2019-07-07 14:00:44	48	Z02.1	Pre-employment examination	36706	91698	Pre-employment examination	Microbiology	Male	1	2019-07-07 14:00:44	2019	7	7	14	0	nan
2019-09-03 13:08:06	47	Z02.1	Pre-employment examination	36706	106769	Pre-employment examination	General Medicine	Female	2	2019-09-03 13:08:06	2019	9	3	13	8	nan
2019-12-22 13:45:00	34	Z02.1	Pre-employment examination	36706	145415	Pre-employment examination	General Medicine	Female	2	2019-12-22 13:45:00	2019	12	22	13	45	nan
2019-12-01 14:01:13	33	Z02.1	Pre-employment examination	36706	137492	Pre-employment examination	General Medicine	Female	2	2019-12-01 14:01:13	2019	12	1	14	1	nan
2019-12-02 10:06:17	38	Z02.1	Pre-employment examination	36706	137822	Pre-employment examination	General Medicine	Female	2	2019-12-02 10:06:17	2019	12	2	10	6	nan
2019-10-14 11:26:24	33	Z02.1	Pre-employment examination	36706	119988	Pre-employment examination	General Medicine	Female	2	2019-10-14 11:26:24	2019	10	14	11	26	nan
2019-12-15 09:28:26	51	Z02.1	Pre-employment examination	36706	142499	Pre-employment examination	General Medicine	Male	1	2019-12-15 09:28:26	2019	12	15	9	28	nan
2019-10-10 13:29:55	53	Z02.1	Pre-employment examination	36706	119086	Pre-employment examination	Microbiology	Male	1	2019-10-10 13:29:55	2019	10	10	13	29	nan
2019-10-17 14:20:21	47	Z02.1	Pre-employment examination	36706	121555	Pre-employment examination	Microbiology	Male	1	2019-10-17 14:20:21	2019	10	17	14	20	nan
2019-11-07 11:23:25	27	Z02.1	Pre-employment examination	36706	129043	Pre-employment examination	Microbiology	Female	2	2019-11-07 11:23:25	2019	11	7	11	23	nan
2019-11-21 14:30:26	50	Z02.1	Pre-employment examination	36706	134199	Pre-employment examination	General Medicine	Male	1	2019-11-21 14:30:26	2019	11	21	14	30	nan
2019-12-08 08:43:58	29	Z02.1	Pre-employment examination	36706	139991	Pre-employment examination	General Medicine	Female	2	2019-12-08 08:43:58	2019	12	8	8	43	nan
2019-12-22 14:13:51	55	Z02.1	Pre-employment examination	36706	145451	Pre-employment examination	General Medicine	Female	2	2019-12-22 14:13:51	2019	12	22	14	13	nan
2019-12-24 08:34:25	36	Z02.1	Pre-employment examination	36706	146193	Pre-employment examination	General Medicine	Female	2	2019-12-24 08:34:25	2019	12	24	8	34	nan
2019-03-20 13:25:41	38	Z02.1	Pre-employment examination	36706	61884	Pre-employment examination	Microbiology	Female	2	2019-03-20 13:25:41	2019	3	20	13	25	nan
2019-04-10 09:36:07	28	Z02.1	Pre-employment examination	36706	68661	Pre-employment examination	Microbiology	Female	2	2019-04-10 09:36:07	2019	4	10	9	36	nan
2019-11-26 09:59:12	37	Z02.1	Pre-employment examination	36706	135554	Pre-employment examination	General Medicine	Female	2	2019-11-26 09:59:12	2019	11	26	9	59	nan
2019-05-01 11:45:28	33	Z02.1	Pre-employment examination	36706	75891	Pre-employment examination	Microbiology	Female	2	2019-05-01 11:45:28	2019	5	1	11	45	nan
2019-06-23 16:31:43	33	Z02.1	Pre-employment examination	36706	87738	Pre-employment examination	Microbiology	Female	2	2019-06-23 16:31:43	2019	6	23	16	31	nan
2019-05-07 12:53:39	36	Z02.1	Pre-employment examination	36706	77492	Pre-employment examination	Microbiology	Female	2	2019-05-07 12:53:39	2019	5	7	12	53	nan
2019-05-05 13:18:31	37	Z02.1	Pre-employment examination	36706	76860	Pre-employment examination	Microbiology	Female	2	2019-05-05 13:18:31	2019	5	5	13	18	nan
2019-05-14 12:28:26	32	Z02.1	Pre-employment examination	36706	78970	Pre-employment examination	Microbiology	Female	2	2019-05-14 12:28:26	2019	5	14	12	28	nan
2019-02-13 15:17:58	25	Z02.1	Pre-employment examination	36706	51039	Pre-employment examination	Microbiology	Female	2	2019-02-13 15:17:58	2019	2	13	15	17	nan
2019-06-20 16:05:05	29	Z02.1	Pre-employment examination	36706	87261	Pre-employment examination	Microbiology	Female	2	2019-06-20 16:05:05	2019	6	20	16	5	nan
2019-07-03 09:33:19	29	Z02.1	Pre-employment examination	36706	90777	Pre-employment examination	Microbiology	Female	2	2019-07-03 09:33:19	2019	7	3	9	33	nan
2019-06-04 10:17:09	32	Z02.1	Pre-employment examination	36706	83098	Pre-employment examination	Microbiology	Female	2	2019-06-04 10:17:09	2019	6	4	10	17	nan
2019-05-15 13:36:26	35	Z02.1	Pre-employment examination	36706	79354	Pre-employment examination	Microbiology	Female	2	2019-05-15 13:36:26	2019	5	15	13	36	nan
2019-04-08 09:18:31	36	Z02.1	Pre-employment examination	36706	67739	Pre-employment examination	Microbiology	Female	2	2019-04-08 09:18:31	2019	4	8	9	18	nan
2019-04-03 14:39:01	34	Z02.1	Pre-employment examination	36706	66667	Pre-employment examination	Microbiology	Female	2	2019-04-03 14:39:01	2019	4	3	14	39	nan
2019-02-20 09:11:46	40	Z02.1	Pre-employment examination	36706	52837	Pre-employment examination	Microbiology	Female	2	2019-02-20 09:11:46	2019	2	20	9	11	nan
2019-07-16 11:50:23	44	Z02.1	Pre-employment examination	36706	94322	Pre-employment examination	Microbiology	Female	2	2019-07-16 11:50:23	2019	7	16	11	50	nan
2019-02-11 08:53:51	37	Z02.1	Pre-employment examination	36706	49771	Pre-employment examination	Microbiology	Female	2	2019-02-11 08:53:51	2019	2	11	8	53	nan
2019-05-19 13:03:28	37	Z02.1	Pre-employment examination	36706	79937	Pre-employment examination	Microbiology	Female	2	2019-05-19 13:03:28	2019	5	19	13	3	nan
2019-05-05 10:52:55	33	Z02.1	Pre-employment examination	36706	76752	Pre-employment examination	Microbiology	Female	2	2019-05-05 10:52:55	2019	5	5	10	52	nan
2019-04-10 09:31:24	38	Z02.1	Pre-employment examination	36706	68657	Pre-employment examination	Microbiology	Female	2	2019-04-10 09:31:24	2019	4	10	9	31	nan
2019-05-05 13:29:15	28	Z02.1	Pre-employment examination	36706	76872	Pre-employment examination	Microbiology	Female	2	2019-05-05 13:29:15	2019	5	5	13	29	nan
2019-02-19 08:43:31	28	Z02.1	Pre-employment examination	36706	52387	Pre-employment examination	Microbiology	Female	2	2019-02-19 08:43:31	2019	2	19	8	43	nan
2019-05-22 15:16:14	29	Z02.1	Pre-employment examination	36706	81075	Pre-employment examination	Microbiology	Female	2	2019-05-22 15:16:14	2019	5	22	15	16	nan
2019-07-02 12:38:57	30	Z02.1	Pre-employment examination	36706	90495	Pre-employment examination	Microbiology	Female	2	2019-07-02 12:38:57	2019	7	2	12	38	nan
2019-08-22 11:26:56	63	Z02.1	Pre-employment examination	36706	103268	Pre-employment examination	General Medicine	Male	1	2019-08-22 11:26:56	2019	8	22	11	26	nan
2019-08-22 10:51:48	36	Z02.1	Pre-employment examination	36706	103224	Pre-employment examination	General Medicine	Male	1	2019-08-22 10:51:48	2019	8	22	10	51	nan
2019-09-08 13:26:54	36	Z02.1	Pre-employment examination	36706	108204	Pre-employment examination	General Medicine	Male	1	2019-09-08 13:26:54	2019	9	8	13	26	nan
2019-03-21 12:04:50	27	Z02.1	Pre-employment examination	36706	62326	Pre-employment examination	Microbiology	Female	2	2019-03-21 12:04:50	2019	3	21	12	4	nan
2019-03-21 12:07:51	35	Z02.1	Pre-employment examination	36706	62328	Pre-employment examination	Microbiology	Female	2	2019-03-21 12:07:51	2019	3	21	12	7	nan
2019-07-02 15:56:12	37	Z02.1	Pre-employment examination	36706	90677	Pre-employment examination	Microbiology	Male	1	2019-07-02 15:56:12	2019	7	2	15	56	nan
2019-05-21 13:10:00	66	Z02.1	Pre-employment examination	36706	80568	Pre-employment examination	Microbiology	Female	2	2019-05-21 13:10:00	2019	5	21	13	10	nan
2019-05-21 15:05:33	34	Z02.1	Pre-employment examination	36706	80706	Pre-employment examination	Microbiology	Female	2	2019-05-21 15:05:33	2019	5	21	15	5	nan
2019-05-06 15:49:17	29	Z02.1	Pre-employment examination	36706	77326	Pre-employment examination	Microbiology	Female	2	2019-05-06 15:49:17	2019	5	6	15	49	nan
2019-10-29 10:56:22	46	Z02.1	Pre-employment examination	36706	125571	Pre-employment examination	Microbiology	Male	1	2019-10-29 10:56:22	2019	10	29	10	56	nan
2019-02-28 12:00:37	31	Z02.1	Pre-employment examination	36706	55691	Pre-employment examination	Microbiology	Female	2	2019-02-28 12:00:37	2019	2	28	12	0	nan
2019-03-03 11:42:25	31	Z02.1	Pre-employment examination	36706	56147	Pre-employment examination	Microbiology	Female	2	2019-03-03 11:42:25	2019	3	3	11	42	nan
2019-07-21 08:40:58	26	Z02.1	Pre-employment examination	36706	95330	Pre-employment examination	Microbiology	Female	2	2019-07-21 08:40:58	2019	7	21	8	40	nan
2019-04-25 16:09:36	29	Z02.1	Pre-employment examination	36706	74057	Pre-employment examination	Microbiology	Female	2	2019-04-25 16:09:36	2019	4	25	16	9	nan
2019-07-16 16:08:04	32	Z02.1	Pre-employment examination	36706	94531	Pre-employment examination	Microbiology	Female	2	2019-07-16 16:08:04	2019	7	16	16	8	nan
2019-05-21 14:11:16	35	Z02.1	Pre-employment examination	36706	80657	Pre-employment examination	Microbiology	Female	2	2019-05-21 14:11:16	2019	5	21	14	11	nan
2019-04-08 10:30:26	34	Z02.1	Pre-employment examination	36706	67822	Pre-employment examination	Microbiology	Female	2	2019-04-08 10:30:26	2019	4	8	10	30	nan
2019-07-02 12:40:31	32	Z02.1	Pre-employment examination	36706	90496	Pre-employment examination	Microbiology	Female	2	2019-07-02 12:40:31	2019	7	2	12	40	nan
2019-07-16 09:09:51	60	Z02.1	Pre-employment examination	36706	94181	Pre-employment examination	Microbiology	Male	1	2019-07-16 09:09:51	2019	7	16	9	9	nan
2019-08-05 09:33:44	28	Z02.1	Pre-employment examination	36706	99645	Pre-employment examination	Microbiology	Female	2	2019-08-05 09:33:44	2019	8	5	9	33	nan
2019-05-15 14:53:51	30	Z02.1	Pre-employment examination	36706	79427	Pre-employment examination	Microbiology	Female	2	2019-05-15 14:53:51	2019	5	15	14	53	nan
2019-04-16 09:33:38	29	Z02.1	Pre-employment examination	36706	70406	Pre-employment examination	Microbiology	Female	2	2019-04-16 09:33:38	2019	4	16	9	33	nan
2019-11-03 11:21:16	36	Z02.1	Pre-employment examination	36706	127167	Pre-employment examination	Microbiology	Male	1	2019-11-03 11:21:16	2019	11	3	11	21	nan
2019-04-30 08:45:24	28	Z02.1	Pre-employment examination	36706	75160	Pre-employment examination	Microbiology	Female	2	2019-04-30 08:45:24	2019	4	30	8	45	nan
2019-12-10 11:35:42	32	Z02.1	Pre-employment examination	36706	141134	Pre-employment examination	General Medicine	Female	2	2019-12-10 11:35:42	2019	12	10	11	35	nan
2019-03-21 12:09:28	37	Z02.1	Pre-employment examination	36706	62329	Pre-employment examination	Microbiology	Female	2	2019-03-21 12:09:28	2019	3	21	12	9	nan
2019-08-22 11:25:08	36	Z02.1	Pre-employment examination	36706	103264	Pre-employment examination	General Medicine	Male	1	2019-08-22 11:25:08	2019	8	22	11	25	nan
2019-05-06 15:51:26	32	Z02.1	Pre-employment examination	36706	77327	Pre-employment examination	Microbiology	Female	2	2019-05-06 15:51:26	2019	5	6	15	51	nan
2019-11-03 08:21:25	38	Z02.1	Pre-employment examination	36706	126987	Pre-employment examination	Microbiology	Male	1	2019-11-03 08:21:25	2019	11	3	8	21	nan
2019-04-24 13:28:29	32	Z02.1	Pre-employment examination	36706	73465	Pre-employment examination	Microbiology	Female	2	2019-04-24 13:28:29	2019	4	24	13	28	nan
2019-06-26 08:11:20	29	Z02.1	Pre-employment examination	36706	88638	Pre-employment examination	Microbiology	Female	2	2019-06-26 08:11:20	2019	6	26	8	11	nan
2019-05-07 11:57:01	29	Z02.1	Pre-employment examination	36706	77463	Pre-employment examination	Microbiology	Female	2	2019-05-07 11:57:01	2019	5	7	11	57	nan
2019-02-14 15:48:11	32	Z02.1	Pre-employment examination	36706	51481	Pre-employment examination	Microbiology	Female	2	2019-02-14 15:48:11	2019	2	14	15	48	nan
2019-05-01 11:46:21	32	Z02.1	Pre-employment examination	36706	75892	Pre-employment examination	Microbiology	Female	2	2019-05-01 11:46:21	2019	5	1	11	46	nan
2019-05-15 13:32:23	32	Z02.1	Pre-employment examination	36706	79346	Pre-employment examination	Microbiology	Female	2	2019-05-15 13:32:23	2019	5	15	13	32	nan
2019-05-21 15:02:36	33	Z02.1	Pre-employment examination	36706	80704	Pre-employment examination	Microbiology	Female	2	2019-05-21 15:02:36	2019	5	21	15	2	nan
2019-03-18 12:10:33	28	Z02.1	Pre-employment examination	36706	60925	Pre-employment examination	Microbiology	Female	2	2019-03-18 12:10:33	2019	3	18	12	10	nan
2019-02-19 14:24:53	28	Z02.1	Pre-employment examination	36706	52686	Pre-employment examination	Microbiology	Female	2	2019-02-19 14:24:53	2019	2	19	14	24	nan
2019-05-08 13:15:20	28	Z02.1	Pre-employment examination	36706	77834	Pre-employment examination	Microbiology	Female	2	2019-05-08 13:15:20	2019	5	8	13	15	nan
2019-05-08 15:47:35	39	Z02.1	Pre-employment examination	36706	77962	Pre-employment examination	Microbiology	Female	2	2019-05-08 15:47:35	2019	5	8	15	47	nan
2019-11-19 15:46:03	33	Z02.1	Pre-employment examination	36706	132830	Pre-employment examination	General Medicine	Male	1	2019-11-19 15:46:03	2019	11	19	15	46	nan
2019-12-11 09:57:17	29	Z02.1	Pre-employment examination	36706	141537	Pre-employment examination	General Medicine	Female	2	2019-12-11 09:57:17	2019	12	11	9	57	nan
2019-01-16 09:35:45	27	Z02.1	Pre-employment examination	36706	41586	Pre-employment examination	Microbiology	Female	2	2019-01-16 09:35:45	2019	1	16	9	35	nan
2019-04-21 09:21:28	27	Z02.1	Pre-employment examination	36706	71680	Pre-employment examination	Microbiology	Female	2	2019-04-21 09:21:28	2019	4	21	9	21	nan
2019-02-20 09:05:34	27	Z02.1	Pre-employment examination	36706	52826	Pre-employment examination	Microbiology	Female	2	2019-02-20 09:05:34	2019	2	20	9	5	nan
2019-05-15 11:42:31	35	Z02.1	Pre-employment examination	36706	79254	Pre-employment examination	Microbiology	Female	2	2019-05-15 11:42:31	2019	5	15	11	42	nan
2019-02-17 10:12:58	29	Z02.1	Pre-employment examination	36706	51620	Pre-employment examination	Microbiology	Female	2	2019-02-17 10:12:58	2019	2	17	10	12	nan
2019-02-17 12:20:45	25	Z02.1	Pre-employment examination	36706	51736	Pre-employment examination	Microbiology	Female	2	2019-02-17 12:20:45	2019	2	17	12	20	nan
2019-02-19 12:25:43	27	Z02.1	Pre-employment examination	36706	52580	Pre-employment examination	Microbiology	Female	2	2019-02-19 12:25:43	2019	2	19	12	25	nan
2019-03-03 11:38:09	27	Z02.1	Pre-employment examination	36706	56141	Pre-employment examination	Microbiology	Female	2	2019-03-03 11:38:09	2019	3	3	11	38	nan
2019-02-19 12:19:48	27	Z02.1	Pre-employment examination	36706	52578	Pre-employment examination	Microbiology	Female	2	2019-02-19 12:19:48	2019	2	19	12	19	nan
2019-02-27 11:07:08	27	Z02.1	Pre-employment examination	36706	55195	Pre-employment examination	Microbiology	Female	2	2019-02-27 11:07:08	2019	2	27	11	7	nan
2019-02-20 11:05:03	27	Z02.1	Pre-employment examination	36706	52972	Pre-employment examination	Microbiology	Female	2	2019-02-20 11:05:03	2019	2	20	11	5	nan
2019-03-05 09:39:45	40	Z02.1	Pre-employment examination	36706	56956	Pre-employment examination	Microbiology	Male	1	2019-03-05 09:39:45	2019	3	5	9	39	nan
2019-04-02 12:31:24	33	Z02.1	Pre-employment examination	36706	66081	Pre-employment examination	Microbiology	Female	2	2019-04-02 12:31:24	2019	4	2	12	31	nan
2019-04-07 13:58:52	29	Z02.1	Pre-employment examination	36706	67534	Pre-employment examination	Microbiology	Female	2	2019-04-07 13:58:52	2019	4	7	13	58	nan
2019-07-22 10:36:41	29	Z02.1	Pre-employment examination	36706	95853	Pre-employment examination	Microbiology	Female	2	2019-07-22 10:36:41	2019	7	22	10	36	nan
2019-04-18 13:12:25	35	Z02.1	Pre-employment examination	36706	71418	Pre-employment examination	Microbiology	Female	2	2019-04-18 13:12:25	2019	4	18	13	12	nan
2019-04-11 10:45:02	31	Z02.1	Pre-employment examination	36706	69153	Pre-employment examination	Microbiology	Female	2	2019-04-11 10:45:02	2019	4	11	10	45	nan
2019-05-21 10:15:35	31	Z02.1	Pre-employment examination	36706	80421	Pre-employment examination	Microbiology	Female	2	2019-05-21 10:15:35	2019	5	21	10	15	nan
2019-04-14 10:09:30	33	Z02.1	Pre-employment examination	36706	69525	Pre-employment examination	Microbiology	Female	2	2019-04-14 10:09:30	2019	4	14	10	9	nan
2019-04-16 10:02:58	32	Z02.1	Pre-employment examination	36706	70446	Pre-employment examination	Microbiology	Female	2	2019-04-16 10:02:58	2019	4	16	10	2	nan
2019-04-18 14:31:53	34	Z02.1	Pre-employment examination	36706	71497	Pre-employment examination	Microbiology	Male	1	2019-04-18 14:31:53	2019	4	18	14	31	nan
2019-04-21 15:09:12	34	Z02.1	Pre-employment examination	36706	72058	Pre-employment examination	Microbiology	Male	1	2019-04-21 15:09:12	2019	4	21	15	9	nan
2019-07-02 08:49:05	34	Z02.1	Pre-employment examination	36706	90282	Pre-employment examination	Microbiology	Male	1	2019-07-02 08:49:05	2019	7	2	8	49	nan
2019-04-21 08:58:33	41	Z02.1	Pre-employment examination	36706	71653	Pre-employment examination	Microbiology	Male	1	2019-04-21 08:58:33	2019	4	21	8	58	nan
2019-05-23 11:36:29	26	Z02.1	Pre-employment examination	36706	81188	Pre-employment examination	Microbiology	Female	2	2019-05-23 11:36:29	2019	5	23	11	36	nan
2019-05-23 11:19:21	30	Z02.1	Pre-employment examination	36706	81184	Pre-employment examination	Microbiology	Female	2	2019-05-23 11:19:21	2019	5	23	11	19	nan
2019-05-26 11:47:46	39	Z02.1	Pre-employment examination	36706	81517	Pre-employment examination	Microbiology	Male	1	2019-05-26 11:47:46	2019	5	26	11	47	nan
2019-08-22 09:17:00	39	Z02.1	Pre-employment examination	36706	103117	Pre-employment examination	General Medicine	Male	1	2019-08-22 09:17:00	2019	8	22	9	17	nan
2019-06-02 11:21:04	41	Z02.1	Pre-employment examination	36706	82825	Pre-employment examination	Microbiology	Male	1	2019-06-02 11:21:04	2019	6	2	11	21	nan
2019-06-10 09:08:36	31	Z02.1	Pre-employment examination	36706	83735	Pre-employment examination	Microbiology	Female	2	2019-06-10 09:08:36	2019	6	10	9	8	nan
2019-06-10 09:38:28	28	Z02.1	Pre-employment examination	36706	83762	Pre-employment examination	Microbiology	Female	2	2019-06-10 09:38:28	2019	6	10	9	38	nan
2019-09-15 15:29:38	28	Z02.1	Pre-employment examination	36706	110612	Pre-employment examination	General Medicine	Female	2	2019-09-15 15:29:38	2019	9	15	15	29	nan
2019-10-21 07:49:19	36	Z02.1	Pre-employment examination	36706	122223	Pre-employment examination	General Medicine	Female	2	2019-10-21 07:49:19	2019	10	21	7	49	nan
2019-06-16 11:30:17	39	Z02.1	Pre-employment examination	36706	85421	Pre-employment examination	Microbiology	Male	1	2019-06-16 11:30:17	2019	6	16	11	30	nan
2019-07-03 11:20:24	36	Z02.1	Pre-employment examination	36706	90894	Pre-employment examination	Microbiology	Male	1	2019-07-03 11:20:24	2019	7	3	11	20	nan
2019-12-18 13:40:54	36	Z02.1	Pre-employment examination	36706	144354	Pre-employment examination	General Medicine	Male	1	2019-12-18 13:40:54	2019	12	18	13	40	nan
2019-11-04 11:16:23	34	Z02.1	Pre-employment examination	36706	127585	Pre-employment examination	Microbiology	Female	2	2019-11-04 11:16:23	2019	11	4	11	16	nan
2019-12-10 11:30:45	35	Z02.1	Pre-employment examination	36706	141128	Pre-employment examination	General Medicine	Female	2	2019-12-10 11:30:45	2019	12	10	11	30	nan
2019-09-30 12:06:12	35	Z02.1	Pre-employment examination	36706	115192	Pre-employment examination	General Medicine	Female	2	2019-09-30 12:06:12	2019	9	30	12	6	nan
2019-12-01 14:03:37	42	Z02.1	Pre-employment examination	36706	137497	Pre-employment examination	General Medicine	Female	2	2019-12-01 14:03:37	2019	12	1	14	3	nan
2019-08-21 09:10:21	37	Z02.1	Pre-employment examination	36706	102715	Pre-employment examination	General Medicine	Male	1	2019-08-21 09:10:21	2019	8	21	9	10	nan
2019-09-15 09:37:31	32	Z02.1	Pre-employment examination	36706	110313	Pre-employment examination	General Medicine	Female	2	2019-09-15 09:37:31	2019	9	15	9	37	nan
2019-08-22 08:48:27	35	Z02.1	Pre-employment examination	36706	103084	Pre-employment examination	General Medicine	Female	2	2019-08-22 08:48:27	2019	8	22	8	48	nan
2019-11-03 11:17:09	44	Z02.1	Pre-employment examination	36706	127158	Pre-employment examination	Microbiology	Female	2	2019-11-03 11:17:09	2019	11	3	11	17	nan
2019-11-27 07:43:51	29	Z02.1	Pre-employment examination	36706	135998	Pre-employment examination	General Medicine	Female	2	2019-11-27 07:43:51	2019	11	27	7	43	nan
2019-09-04 09:02:32	29	Z02.1	Pre-employment examination	36706	107019	Pre-employment examination	General Medicine	Male	1	2019-09-04 09:02:32	2019	9	4	9	2	nan
2019-09-04 09:20:03	27	Z02.1	Pre-employment examination	36706	107040	Pre-employment examination	General Medicine	Male	1	2019-09-04 09:20:03	2019	9	4	9	20	nan
2019-09-04 09:26:57	26	Z02.1	Pre-employment examination	36706	107050	Pre-employment examination	General Medicine	Male	1	2019-09-04 09:26:57	2019	9	4	9	26	nan
2019-09-10 13:29:16	27	Z02.1	Pre-employment examination	36706	109140	Pre-employment examination	General Medicine	Male	1	2019-09-10 13:29:16	2019	9	10	13	29	nan
2019-09-11 08:50:22	26	Z02.1	Pre-employment examination	36706	109348	Pre-employment examination	General Medicine	Female	2	2019-09-11 08:50:22	2019	9	11	8	50	nan
2019-10-03 08:30:24	27	Z02.1	Pre-employment examination	36706	116451	Pre-employment examination	General Medicine	Female	2	2019-10-03 08:30:24	2019	10	3	8	30	nan
2019-10-08 15:41:41	30	Z02.1	Pre-employment examination	36706	118309	Pre-employment examination	Microbiology	Female	2	2019-10-08 15:41:41	2019	10	8	15	41	nan
2019-12-15 09:37:05	41	Z02.1	Pre-employment examination	36706	142505	Pre-employment examination	General Medicine	Female	2	2019-12-15 09:37:05	2019	12	15	9	37	nan
2019-10-20 13:00:49	52	Z02.1	Pre-employment examination	36706	121990	Pre-employment examination	General Medicine	Male	1	2019-10-20 13:00:49	2019	10	20	13	0	nan
2019-12-19 15:08:54	40	Z02.1	Pre-employment examination	36706	144955	Pre-employment examination	General Medicine	Male	1	2019-12-19 15:08:54	2019	12	19	15	8	nan
2019-10-28 10:13:02	47	Z02.1	Pre-employment examination	36706	125010	Pre-employment examination	Microbiology	Male	1	2019-10-28 10:13:02	2019	10	28	10	13	nan
2019-11-03 09:10:15	51	Z02.1	Pre-employment examination	36706	127032	Pre-employment examination	Microbiology	Male	1	2019-11-03 09:10:15	2019	11	3	9	10	nan
2019-12-23 11:13:43	43	Z02.1	Pre-employment examination	36706	145831	Pre-employment examination	General Medicine	Male	1	2019-12-23 11:13:43	2019	12	23	11	13	nan
2019-11-26 11:32:20	31	Z02.1	Pre-employment examination	36706	135674	Pre-employment examination	General Medicine	Female	2	2019-11-26 11:32:20	2019	11	26	11	32	nan
2019-12-23 10:49:35	37	Z02.1	Pre-employment examination	36706	145794	Pre-employment examination	General Medicine	Female	2	2019-12-23 10:49:35	2019	12	23	10	49	nan
2019-12-23 13:18:31	37	Z02.1	Pre-employment examination	36706	145938	Pre-employment examination	General Medicine	Female	2	2019-12-23 13:18:31	2019	12	23	13	18	nan
2019-12-23 13:29:23	38	Z02.1	Pre-employment examination	36706	145951	Pre-employment examination	General Medicine	Female	2	2019-12-23 13:29:23	2019	12	23	13	29	nan
2019-12-23 13:36:54	33	Z02.1	Pre-employment examination	36706	145960	Pre-employment examination	General Medicine	Female	2	2019-12-23 13:36:54	2019	12	23	13	36	nan
2019-12-24 08:39:37	30	Z02.1	Pre-employment examination	36706	146199	Pre-employment examination	General Medicine	Female	2	2019-12-24 08:39:37	2019	12	24	8	39	nan
2019-04-28 08:55:08	29	Z02.1	Pre-employment examination	36706	74136	Pre-employment examination	Microbiology	Female	2	2019-04-28 08:55:08	2019	4	28	8	55	nan
2019-08-22 09:22:00	36	Z02.1	Pre-employment examination	36706	103126	Pre-employment examination	General Medicine	Female	2	2019-08-22 09:22:00	2019	8	22	9	22	nan
2019-05-01 15:54:56	42	Z02.1	Pre-employment examination	36706	76115	Pre-employment examination	Microbiology	Female	2	2019-05-01 15:54:56	2019	5	1	15	54	nan
2019-07-16 09:07:19	43	Z02.1	Pre-employment examination	36706	94178	Pre-employment examination	Microbiology	Female	2	2019-07-16 09:07:19	2019	7	16	9	7	nan
2019-12-23 11:42:51	30	Z02.1	Pre-employment examination	36706	145880	Pre-employment examination	General Medicine	Female	2	2019-12-23 11:42:51	2019	12	23	11	42	nan
2019-05-12 13:40:03	28	Z02.1	Pre-employment examination	36706	78500	Pre-employment examination	Microbiology	Female	2	2019-05-12 13:40:03	2019	5	12	13	40	nan
2019-05-07 14:20:07	28	Z02.1	Pre-employment examination	36706	77595	Pre-employment examination	Microbiology	Female	2	2019-05-07 14:20:07	2019	5	7	14	20	nan
2019-02-20 10:18:57	26	Z02.1	Pre-employment examination	36706	52924	Pre-employment examination	Microbiology	Female	2	2019-02-20 10:18:57	2019	2	20	10	18	nan
2019-05-21 13:47:16	31	Z02.1	Pre-employment examination	36706	80614	Pre-employment examination	Microbiology	Male	1	2019-05-21 13:47:16	2019	5	21	13	47	nan
2019-08-21 15:16:21	42	Z02.1	Pre-employment examination	36706	103002	Pre-employment examination	General Medicine	Male	1	2019-08-21 15:16:21	2019	8	21	15	16	nan
2019-07-30 11:36:47	36	Z02.1	Pre-employment examination	36706	98317	Pre-employment examination	Microbiology	Female	2	2019-07-30 11:36:47	2019	7	30	11	36	nan
2019-11-26 10:55:39	42	Z02.1	Pre-employment examination	36706	135630	Pre-employment examination	General Medicine	Female	2	2019-11-26 10:55:39	2019	11	26	10	55	nan
2019-10-15 13:53:22	45	Z02.1	Pre-employment examination	36706	120602	Pre-employment examination	General Medicine	Female	2	2019-10-15 13:53:22	2019	10	15	13	53	nan
2019-09-03 09:13:03	46	Z02.1	Pre-employment examination	36706	106565	Pre-employment examination	General Medicine	Male	1	2019-09-03 09:13:03	2019	9	3	9	13	nan
2019-11-03 11:30:42	58	Z02.1	Pre-employment examination	36706	127184	Pre-employment examination	Microbiology	Male	1	2019-11-03 11:30:42	2019	11	3	11	30	nan
2019-09-19 09:34:05	27	Z02.1	Pre-employment examination	36706	112316	Pre-employment examination	General Medicine	Male	1	2019-09-19 09:34:05	2019	9	19	9	34	nan
2019-10-06 11:34:12	31	Z02.1	Pre-employment examination	36706	117149	Pre-employment examination	General Medicine	Male	1	2019-10-06 11:34:12	2019	10	6	11	34	nan
2019-12-23 11:20:21	42	Z02.1	Pre-employment examination	36706	145838	Pre-employment examination	General Medicine	Female	2	2019-12-23 11:20:21	2019	12	23	11	20	nan
2019-12-23 11:29:53	26	Z02.1	Pre-employment examination	36706	145860	Pre-employment examination	General Medicine	Female	2	2019-12-23 11:29:53	2019	12	23	11	29	nan
2019-12-18 09:41:56	27	Z02.1	Pre-employment examination	36706	144124	Pre-employment examination	General Medicine	Female	2	2019-12-18 09:41:56	2019	12	18	9	41	nan
2019-10-10 10:21:44	43	Z02.1	Pre-employment examination	36706	118925	Pre-employment examination	Microbiology	Female	2	2019-10-10 10:21:44	2019	10	10	10	21	nan
2019-07-11 11:54:28	41	Z02.1	Pre-employment examination	36706	93232	Pre-employment examination	Microbiology	Male	1	2019-07-11 11:54:28	2019	7	11	11	54	nan
2019-04-02 12:38:39	34	Z02.1	Pre-employment examination	36706	66083	Pre-employment examination	Microbiology	Female	2	2019-04-02 12:38:39	2019	4	2	12	38	nan
2019-07-03 11:22:17	34	Z02.1	Pre-employment examination	36706	90895	Pre-employment examination	Microbiology	Female	2	2019-07-03 11:22:17	2019	7	3	11	22	nan
2019-12-05 11:41:53	29	Z02.1	Pre-employment examination	36706	139639	Pre-employment examination	General Medicine	Female	2	2019-12-05 11:41:53	2019	12	5	11	41	nan
2019-09-09 13:25:19	29	Z02.1	Pre-employment examination	36706	108647	Pre-employment examination	General Medicine	Female	2	2019-09-09 13:25:19	2019	9	9	13	25	nan
2019-11-28 13:29:01	39	Z02.1	Pre-employment examination	36706	136842	Pre-employment examination	General Medicine	Female	2	2019-11-28 13:29:01	2019	11	28	13	29	nan
2019-11-19 14:54:39	38	Z02.1	Pre-employment examination	36706	133163	Pre-employment examination	General Medicine	Female	2	2019-11-19 14:54:39	2019	11	19	14	54	nan
2019-11-14 11:08:01	27	Z02.1	Pre-employment examination	36706	131297	Pre-employment examination	General Medicine	Male	1	2019-11-14 11:08:01	2019	11	14	11	8	nan
2019-02-19 08:18:19	32	Z02.1	Pre-employment examination	36706	52378	Pre-employment examination	Microbiology	Female	2	2019-02-19 08:18:19	2019	2	19	8	18	nan
2019-02-20 10:11:59	25	Z02.1	Pre-employment examination	36706	52913	Pre-employment examination	Microbiology	Female	2	2019-02-20 10:11:59	2019	2	20	10	11	nan
2019-05-05 09:44:25	25	Z02.1	Pre-employment examination	36706	76666	Pre-employment examination	Microbiology	Female	2	2019-05-05 09:44:25	2019	5	5	9	44	nan
2019-04-02 12:11:34	30	Z02.1	Pre-employment examination	36706	66075	Pre-employment examination	Microbiology	Female	2	2019-04-02 12:11:34	2019	4	2	12	11	nan
2019-12-24 08:25:05	29	Z02.1	Pre-employment examination	36706	146183	Pre-employment examination	General Medicine	Female	2	2019-12-24 08:25:05	2019	12	24	8	25	nan
2019-08-27 14:19:11	59	Z02.1	Pre-employment examination	36706	104700	Pre-employment examination	General Medicine	Female	2	2019-08-27 14:19:11	2019	8	27	14	19	nan
2019-09-29 10:11:04	30	Z02.1	Pre-employment examination	36706	114583	Pre-employment examination	General Medicine	Female	2	2019-09-29 10:11:04	2019	9	29	10	11	nan
2019-12-09 08:47:14	62	Z02.1	Pre-employment examination	36706	140468	Pre-employment examination	General Medicine	Male	1	2019-12-09 08:47:14	2019	12	9	8	47	nan
2019-12-12 11:16:53	44	Z02.1	Pre-employment examination	36706	142095	Pre-employment examination	General Medicine	Female	2	2019-12-12 11:16:53	2019	12	12	11	16	nan
2019-09-10 15:23:44	30	Z02.1	Pre-employment examination	36706	109266	Pre-employment examination	General Medicine	Female	2	2019-09-10 15:23:44	2019	9	10	15	23	nan
2019-09-16 09:31:43	34	Z02.1	Pre-employment examination	36706	110777	Pre-employment examination	General Medicine	Female	2	2019-09-16 09:31:43	2019	9	16	9	31	nan
2019-09-26 10:23:37	34	Z02.1	Pre-employment examination	36706	114060	Pre-employment examination	General Medicine	Female	2	2019-09-26 10:23:37	2019	9	26	10	23	nan
2019-10-21 08:42:30	34	Z02.1	Pre-employment examination	36706	122253	Pre-employment examination	General Medicine	Female	2	2019-10-21 08:42:30	2019	10	21	8	42	nan
2019-07-16 10:41:04	58	Z02.1	Pre-employment examination	36706	94266	Pre-employment examination	Microbiology	Female	2	2019-07-16 10:41:04	2019	7	16	10	41	nan
2019-09-10 15:27:41	30	Z02.1	Pre-employment examination	36706	109270	Pre-employment examination	General Medicine	Female	2	2019-09-10 15:27:41	2019	9	10	15	27	nan
2019-12-25 13:25:47	30	Z02.1	Pre-employment examination	36706	147039	Pre-employment examination	General Medicine	Female	2	2019-12-25 13:25:47	2019	12	25	13	25	nan
2019-08-22 11:26:03	40	Z02.1	Pre-employment examination	36706	103265	Pre-employment examination	General Medicine	Female	2	2019-08-22 11:26:03	2019	8	22	11	26	nan
2019-04-11 10:37:27	31	Z02.1	Pre-employment examination	36706	69144	Pre-employment examination	Microbiology	Female	2	2019-04-11 10:37:27	2019	4	11	10	37	nan
2019-05-21 10:20:20	31	Z02.1	Pre-employment examination	36706	80427	Pre-employment examination	Microbiology	Female	2	2019-05-21 10:20:20	2019	5	21	10	20	nan
2019-06-25 09:44:56	31	Z02.1	Pre-employment examination	36706	88247	Pre-employment examination	Microbiology	Female	2	2019-06-25 09:44:56	2019	6	25	9	44	nan
2019-12-23 10:40:31	35	Z02.1	Pre-employment examination	36706	145778	Pre-employment examination	General Medicine	Female	2	2019-12-23 10:40:31	2019	12	23	10	40	nan
2019-04-25 14:21:28	28	Z02.1	Pre-employment examination	36706	73971	Pre-employment examination	Microbiology	Female	2	2019-04-25 14:21:28	2019	4	25	14	21	nan
2019-04-24 11:20:37	28	Z02.1	Pre-employment examination	36706	73381	Pre-employment examination	Microbiology	Female	2	2019-04-24 11:20:37	2019	4	24	11	20	nan
2019-09-19 10:37:39	26	Z02.1	Pre-employment examination	36706	112389	Pre-employment examination	General Medicine	Female	2	2019-09-19 10:37:39	2019	9	19	10	37	nan
2019-09-29 13:27:15	27	Z02.1	Pre-employment examination	36706	114732	Pre-employment examination	General Medicine	Female	2	2019-09-29 13:27:15	2019	9	29	13	27	nan
2019-12-19 09:13:22	44	Z02.1	Pre-employment examination	36706	144601	Pre-employment examination	General Medicine	Male	1	2019-12-19 09:13:22	2019	12	19	9	13	nan
2019-01-02 11:34:24	40	Z02.1	Pre-employment examination	36706	38337	Pre-employment examination	Microbiology	Male	1	2019-01-02 11:34:24	2019	1	2	11	34	nan
2019-01-16 09:55:04	31	Z02.1	Pre-employment examination	36706	41602	Pre-employment examination	Microbiology	Female	2	2019-01-16 09:55:04	2019	1	16	9	55	nan
2019-04-25 08:16:49	31	Z02.1	Pre-employment examination	36706	73651	Pre-employment examination	Microbiology	Female	2	2019-04-25 08:16:49	2019	4	25	8	16	nan
2019-02-20 10:55:53	27	Z02.1	Pre-employment examination	36706	52964	Pre-employment examination	Microbiology	Female	2	2019-02-20 10:55:53	2019	2	20	10	55	nan
2019-03-11 13:22:01	41	Z02.1	Pre-employment examination	36706	58876	Pre-employment examination	Microbiology	Male	1	2019-03-11 13:22:01	2019	3	11	13	22	nan
2019-04-22 15:01:55	39	Z02.1	Pre-employment examination	36706	72559	Pre-employment examination	Microbiology	Female	2	2019-04-22 15:01:55	2019	4	22	15	1	nan
2019-09-02 11:38:45	39	Z02.1	Pre-employment examination	36706	106289	Pre-employment examination	General Medicine	Female	2	2019-09-02 11:38:45	2019	9	2	11	38	nan
2019-05-16 15:43:09	47	Z02.1	Pre-employment examination	36706	79720	Pre-employment examination	Microbiology	Male	1	2019-05-16 15:43:09	2019	5	16	15	43	nan
2019-05-22 11:24:37	49	Z02.1	Pre-employment examination	36706	80862	Pre-employment examination	Microbiology	Female	2	2019-05-22 11:24:37	2019	5	22	11	24	nan
2019-05-29 13:30:31	66	Z02.1	Pre-employment examination	36706	82465	Pre-employment examination	Microbiology	Male	1	2019-05-29 13:30:31	2019	5	29	13	30	nan
2019-09-10 15:25:57	38	Z02.1	Pre-employment examination	36706	109268	Pre-employment examination	General Medicine	Female	2	2019-09-10 15:25:57	2019	9	10	15	25	nan
2019-07-17 13:17:45	33	Z02.1	Pre-employment examination	36706	94762	Pre-employment examination	Microbiology	Female	2	2019-07-17 13:17:45	2019	7	17	13	17	nan
2019-08-06 12:10:15	34	Z02.1	Pre-employment examination	36706	100134	Pre-employment examination	Microbiology	Male	1	2019-08-06 12:10:15	2019	8	6	12	10	nan
2019-12-12 11:13:47	31	Z02.1	Pre-employment examination	36706	142091	Pre-employment examination	General Medicine	Female	2	2019-12-12 11:13:47	2019	12	12	11	13	nan
2019-10-20 11:12:51	32	Z02.1	Pre-employment examination	36706	121925	Pre-employment examination	General Medicine	Female	2	2019-10-20 11:12:51	2019	10	20	11	12	nan
2019-11-03 10:56:33	35	Z02.1	Pre-employment examination	36706	127146	Pre-employment examination	Microbiology	Female	2	2019-11-03 10:56:33	2019	11	3	10	56	nan
2019-09-04 08:55:03	30	Z02.1	Pre-employment examination	36706	107010	Pre-employment examination	General Medicine	Male	1	2019-09-04 08:55:03	2019	9	4	8	55	nan
2019-09-11 13:11:27	63	Z02.1	Pre-employment examination	36706	109559	Pre-employment examination	General Medicine	Male	1	2019-09-11 13:11:27	2019	9	11	13	11	nan
2019-11-04 11:54:36	63	Z02.1	Pre-employment examination	36706	127619	Pre-employment examination	Microbiology	Male	1	2019-11-04 11:54:36	2019	11	4	11	54	nan
2019-11-03 14:06:22	27	Z02.1	Pre-employment examination	36706	127285	Pre-employment examination	Microbiology	Female	2	2019-11-03 14:06:22	2019	11	3	14	6	nan
2019-12-23 10:58:35	26	Z02.1	Pre-employment examination	36706	145804	Pre-employment examination	General Medicine	Female	2	2019-12-23 10:58:35	2019	12	23	10	58	nan
2019-04-25 16:11:24	31	Z02.1	Pre-employment examination	36706	74058	Pre-employment examination	Microbiology	Female	2	2019-04-25 16:11:24	2019	4	25	16	11	nan
2019-11-17 07:47:55	41	Z02.1	Pre-employment examination	36706	131784	Pre-employment examination	General Medicine	Female	2	2019-11-17 07:47:55	2019	11	17	7	47	nan
2019-07-02 16:21:18	31	Z02.1	Pre-employment examination	36706	90697	Pre-employment examination	Microbiology	Female	2	2019-07-02 16:21:18	2019	7	2	16	21	nan
2019-12-23 11:45:28	33	Z02.1	Pre-employment examination	36706	145884	Pre-employment examination	General Medicine	Female	2	2019-12-23 11:45:28	2019	12	23	11	45	nan
2019-04-25 14:13:49	33	Z02.1	Pre-employment examination	36706	73968	Pre-employment examination	Microbiology	Female	2	2019-04-25 14:13:49	2019	4	25	14	13	nan
2019-09-24 09:04:29	27	Z02.1	Pre-employment examination	36706	112898	Pre-employment examination	General Medicine	Male	1	2019-09-24 09:04:29	2019	9	24	9	4	nan
2019-02-20 09:19:32	26	Z02.1	Pre-employment examination	36706	52844	Pre-employment examination	Microbiology	Female	2	2019-02-20 09:19:32	2019	2	20	9	19	nan
2019-12-18 08:11:46	51	Z02.1	Pre-employment examination	36706	144042	Pre-employment examination	General Medicine	Female	2	2019-12-18 08:11:46	2019	12	18	8	11	nan
2019-09-25 09:36:41	34	Z02.1	Pre-employment examination	36706	113427	Pre-employment examination	General Medicine	Male	1	2019-09-25 09:36:41	2019	9	25	9	36	nan
2019-12-16 13:45:41	59	Z02.1	Pre-employment examination	36706	143292	Pre-employment examination	General Medicine	Male	1	2019-12-16 13:45:41	2019	12	16	13	45	nan
2019-08-22 10:56:52	30	Z02.1	Pre-employment examination	36706	103232	Pre-employment examination	General Medicine	Male	1	2019-08-22 10:56:52	2019	8	22	10	56	nan
2019-04-16 09:26:51	29	Z02.1	Pre-employment examination	36706	70399	Pre-employment examination	Microbiology	Female	2	2019-04-16 09:26:51	2019	4	16	9	26	nan
2019-05-02 14:30:19	60	Z02.1	Pre-employment examination	36706	76492	Pre-employment examination	Microbiology	Male	1	2019-05-02 14:30:19	2019	5	2	14	30	nan
2019-04-18 12:52:15	45	Z02.1	Pre-employment examination	36706	71408	Pre-employment examination	Microbiology	Male	1	2019-04-18 12:52:15	2019	4	18	12	52	nan
2019-06-11 15:20:34	53	Z02.1	Pre-employment examination	36706	84471	Pre-employment examination	Microbiology	Female	2	2019-06-11 15:20:34	2019	6	11	15	20	nan
2019-04-18 09:49:22	28	Z02.1	Pre-employment examination	36706	71247	Pre-employment examination	Microbiology	Female	2	2019-04-18 09:49:22	2019	4	18	9	49	nan
2019-05-21 10:16:39	28	Z02.1	Pre-employment examination	36706	80423	Pre-employment examination	Microbiology	Female	2	2019-05-21 10:16:39	2019	5	21	10	16	nan
2020-01-21 14:45:46	27	Z02.1	Pre-employment examination	36706	157639	Pre-employment examination	General Medicine	Male	1	2020-01-21 14:45:46	2020	1	21	14	45	nan
2020-03-29 09:08:38	27	Z02.1	Pre-employment examination	36706	182149	Pre-employment examination	General Medicine	Male	1	2020-03-29 09:08:38	2020	3	29	9	8	nan
2020-03-18 10:08:11	33	Z02.1	Pre-employment examination	36706	179825	Pre-employment examination	General Medicine	Male	1	2020-03-18 10:08:11	2020	3	18	10	8	nan
2020-02-11 09:26:17	32	Z02.1	Pre-employment examination	36706	165626	Pre-employment examination	General Medicine	Female	2	2020-02-11 09:26:17	2020	2	11	9	26	Negative		20				4			14	11											4.8	9.71
2020-11-04 11:55:29	32	Z02.1	Pre-employment examination	36706	244328	Pre-employment examination	Internal Medicine	Female	2	2020-11-04 11:55:29	2020	11	4	11	55	nan
2020-01-19 09:40:33	59	Z02.1	Pre-employment examination	36706	156298	Pre-employment examination	General Medicine	Female	2	2020-01-19 09:40:33	2020	1	19	9	40	nan																					4.58
2020-01-21 14:14:53	45	Z02.1	Pre-employment examination	36706	157589	Pre-employment examination	General Medicine	Male	1	2020-01-21 14:14:53	2020	1	21	14	14	nan
2020-01-15 09:58:52	37	Z02.1	Pre-employment examination	36706	155256	Pre-employment examination	General Medicine	Male	1	2020-01-15 09:58:52	2020	1	15	9	58	Negative
2020-12-09 14:02:46	30	Z02.1	Pre-employment examination	36706	255298	Pre-employment examination	Internal Medicine	Female	2	2020-12-09 14:02:46	2020	12	9	14	2	nan						4.88
2020-01-19 09:43:34	41	Z02.1	Pre-employment examination	36706	156303	Pre-employment examination	General Medicine	Female	2	2020-01-19 09:43:34	2020	1	19	9	43	nan
2020-01-19 14:34:23	32	Z02.1	Pre-employment examination	36706	156601	Pre-employment examination	General Medicine	Male	1	2020-01-19 14:34:23	2020	1	19	14	34	nan
2020-01-19 14:33:02	30	Z02.1	Pre-employment examination	36706	156599	Pre-employment examination	General Medicine	Female	2	2020-01-19 14:33:02	2020	1	19	14	33	nan
2020-08-25 15:29:36	47	Z02.1	Pre-employment examination	36706	223143	Pre-employment examination	Internal Medicine	Female	2	2020-08-25 15:29:36	2020	8	25	15	29	nan
2020-08-31 08:17:13	47	Z02.1	Pre-employment examination	36706	224484	Pre-employment examination	Internal Medicine	Female	2	2020-08-31 08:17:13	2020	8	31	8	17	nan
2020-03-04 10:12:12	32	Z02.1	Pre-employment examination	36706	174733	Pre-employment examination	General Medicine	Female	2	2020-03-04 10:12:12	2020	3	4	10	12	POSITIVE
2020-09-29 09:04:57	33	Z02.1	Pre-employment examination	36706	232787	Pre-employment examination	Internal Medicine	Female	2	2020-09-29 09:04:57	2020	9	29	9	4	nan																						7.49
2020-11-08 15:20:19	34	Z02.1	Pre-employment examination	36706	245301	Pre-employment examination	Internal Medicine	Female	2	2020-11-08 15:20:19	2020	11	8	15	20	nan
2020-08-09 15:34:23	33	Z02.1	Pre-employment examination	36706	218040	Pre-employment examination	Internal Medicine	Female	2	2020-08-09 15:34:23	2020	8	9	15	34	POSITIVE		20																			4.99
2020-10-25 11:01:09	38	Z02.1	Pre-employment examination	36706	240747	Pre-employment examination	Internal Medicine	Female	2	2020-10-25 11:01:09	2020	10	25	11	1	nan
2020-10-25 09:45:18	33	Z02.1	Pre-employment examination	36706	240637	Pre-employment examination	Internal Medicine	Female	2	2020-10-25 09:45:18	2020	10	25	9	45	nan
2020-07-19 10:39:30	37	Z02.1	Pre-employment examination	36706	212904	Pre-employment examination	Internal Medicine	Female	2	2020-07-19 10:39:30	2020	7	19	10	39	nan		35																				10.28
2020-03-29 13:48:23	50	Z02.1	Pre-employment examination	36706	182338	Pre-employment examination	General Medicine	Male	1	2020-03-29 13:48:23	2020	3	29	13	48	nan
2020-01-15 10:02:14	30	Z02.1	Pre-employment examination	36706	155262	Pre-employment examination	General Medicine	Male	1	2020-01-15 10:02:14	2020	1	15	10	2	nan
2020-02-18 14:12:40	28	Z02.1	Pre-employment examination	36706	168677	Pre-employment examination	General Medicine	Female	2	2020-02-18 14:12:40	2020	2	18	14	12	nan
2020-02-23 11:44:38	28	Z02.1	Pre-employment examination	36706	170269	Pre-employment examination	General Medicine	Female	2	2020-02-23 11:44:38	2020	2	23	11	44	nan
2020-08-09 15:44:30	37	Z02.1	Pre-employment examination	36706	218041	Pre-employment examination	Internal Medicine	Female	2	2020-08-09 15:44:30	2020	8	9	15	44	nan
2020-02-12 10:54:12	36	Z02.1	Pre-employment examination	36706	166288	Pre-employment examination	General Medicine	Female	2	2020-02-12 10:54:12	2020	2	12	10	54	nan
2020-03-31 10:11:03	36	Z02.1	Pre-employment examination	36706	182838	Pre-employment examination	General Medicine	Female	2	2020-03-31 10:11:03	2020	3	31	10	11	nan
2020-11-26 11:52:30	27	Z02.1	Pre-employment examination	36706	251216	Pre-employment examination	Internal Medicine	Female	2	2020-11-26 11:52:30	2020	11	26	11	52	nan
2020-01-19 09:42:45	44	Z02.1	Pre-employment examination	36706	156302	Pre-employment examination	General Medicine	Female	2	2020-01-19 09:42:45	2020	1	19	9	42	nan
2020-11-25 08:34:13	34	Z02.1	Pre-employment examination	36706	250498	Pre-employment examination	Internal Medicine	Female	2	2020-11-25 08:34:13	2020	11	25	8	34	nan
2020-01-26 09:19:15	29	Z02.1	Pre-employment examination	36706	158920	Pre-employment examination	General Medicine	Female	2	2020-01-26 09:19:15	2020	1	26	9	19	nan
2020-01-22 14:06:00	27	Z02.1	Pre-employment examination	36706	158100	Pre-employment examination	General Medicine	Male	1	2020-01-22 14:06:00	2020	1	22	14	6	nan
2020-11-24 13:19:38	27	Z02.1	Pre-employment examination	36706	250313	Pre-employment examination	Internal Medicine	Male	1	2020-11-24 13:19:38	2020	11	24	13	19	nan
2020-01-16 14:30:22	35	Z02.1	Pre-employment examination	36706	156000	Pre-employment examination	General Medicine	Male	1	2020-01-16 14:30:22	2020	1	16	14	30	nan										27
2020-03-03 11:31:02	35	Z02.1	Pre-employment examination	36706	174263	Pre-employment examination	General Medicine	Female	2	2020-03-03 11:31:02	2020	3	3	11	31	nan
2020-01-22 14:21:56	37	Z02.1	Pre-employment examination	36706	158121	Pre-employment examination	General Medicine	Male	1	2020-01-22 14:21:56	2020	1	22	14	21	nan
2020-01-21 14:38:14	37	Z02.1	Pre-employment examination	36706	157627	Pre-employment examination	General Medicine	Male	1	2020-01-21 14:38:14	2020	1	21	14	38	nan
2020-01-23 11:30:38	30	Z02.1	Pre-employment examination	36706	158517	Pre-employment examination	General Medicine	Male	1	2020-01-23 11:30:38	2020	1	23	11	30	nan
2020-11-25 08:15:08	28	Z02.1	Pre-employment examination	36706	250489	Pre-employment examination	Internal Medicine	Female	2	2020-11-25 08:15:08	2020	11	25	8	15	nan
2020-03-12 09:12:05	32	Z02.1	Pre-employment examination	36706	177781	Pre-employment examination	General Medicine	Female	2	2020-03-12 09:12:05	2020	3	12	9	12	nan
2020-01-21 14:18:20	54	Z02.1	Pre-employment examination	36706	157598	Pre-employment examination	General Medicine	Male	1	2020-01-21 14:18:20	2020	1	21	14	18	nan
2020-11-08 09:05:44	32	Z02.1	Pre-employment examination	36706	245040	Pre-employment examination	Internal Medicine	Female	2	2020-11-08 09:05:44	2020	11	8	9	5	nan
2020-07-19 10:20:33	32	Z02.1	Pre-employment examination	36706	212878	Pre-employment examination	Internal Medicine	Female	2	2020-07-19 10:20:33	2020	7	19	10	20	nan
2020-01-21 14:19:55	54	Z02.1	Pre-employment examination	36706	157600	Pre-employment examination	General Medicine	Male	1	2020-01-21 14:19:55	2020	1	21	14	19	nan
2020-01-26 09:20:46	34	Z02.1	Pre-employment examination	36706	158924	Pre-employment examination	General Medicine	Male	1	2020-01-26 09:20:46	2020	1	26	9	20	nan
2020-01-19 09:48:04	39	Z02.1	Pre-employment examination	36706	156314	Pre-employment examination	General Medicine	Male	1	2020-01-19 09:48:04	2020	1	19	9	48	Negative
2020-03-29 09:50:46	39	Z02.1	Pre-employment examination	36706	182186	Pre-employment examination	Emergency Medicine	Male	1	2020-03-29 09:50:46	2020	3	29	9	50	nan
2020-01-16 11:23:33	38	Z02.1	Pre-employment examination	36706	155836	Pre-employment examination	General Medicine	Male	1	2020-01-16 11:23:33	2020	1	16	11	23	Negative
2020-08-09 14:49:49	38	Z02.1	Pre-employment examination	36706	218022	Pre-employment examination	Internal Medicine	Male	1	2020-08-09 14:49:49	2020	8	9	14	49	nan
2020-11-10 13:23:35	28	Z02.1	Pre-employment examination	36706	246045	Pre-employment examination	Internal Medicine	Female	2	2020-11-10 13:23:35	2020	11	10	13	23	nan
2020-11-03 09:51:48	36	Z02.1	Pre-employment examination	36706	243804	Pre-employment examination	Internal Medicine	Female	2	2020-11-03 09:51:48	2020	11	3	9	51	nan
2020-01-20 09:09:12	40	Z02.1	Pre-employment examination	36706	156802	Pre-employment examination	General Medicine	Male	1	2020-01-20 09:09:12	2020	1	20	9	9	nan
2020-10-06 14:17:27	34	Z02.1	Pre-employment examination	36706	235084	Pre-employment examination	Internal Medicine	Female	2	2020-10-06 14:17:27	2020	10	6	14	17	nan
2020-10-06 13:16:39	35	Z02.1	Pre-employment examination	36706	235033	Pre-employment examination	Internal Medicine	Female	2	2020-10-06 13:16:39	2020	10	6	13	16	nan
2020-07-20 08:14:57	27	Z02.1	Pre-employment examination	36706	213210	Pre-employment examination	Internal Medicine	Female	2	2020-07-20 08:14:57	2020	7	20	8	14	nan
2020-09-10 08:41:09	35	Z02.1	Pre-employment examination	36706	227646	Pre-employment examination	Internal Medicine	Female	2	2020-09-10 08:41:09	2020	9	10	8	41	nan
2020-11-29 08:35:34	42	Z02.1	Pre-employment examination	36706	251461	Pre-employment examination	Internal Medicine	Female	2	2020-11-29 08:35:34	2020	11	29	8	35	nan
2020-01-09 11:18:18	34	Z02.1	Pre-employment examination	36706	152356	Pre-employment examination	General Medicine	Female	2	2020-01-09 11:18:18	2020	1	9	11	18	nan
2020-10-06 13:14:54	34	Z02.1	Pre-employment examination	36706	235031	Pre-employment examination	Internal Medicine	Female	2	2020-10-06 13:14:54	2020	10	6	13	14	nan
2020-07-21 12:58:49	43	Z02.1	Pre-employment examination	36706	213951	Pre-employment examination	Internal Medicine	Female	2	2020-07-21 12:58:49	2020	7	21	12	58	nan
2020-10-11 08:55:33	33	Z02.1	Pre-employment examination	36706	236130	Pre-employment examination	Internal Medicine	Male	1	2020-10-11 08:55:33	2020	10	11	8	55	nan
2020-01-22 14:21:00	33	Z02.1	Pre-employment examination	36706	158117	Pre-employment examination	General Medicine	Female	2	2020-01-22 14:21:00	2020	1	22	14	21	nan
2020-04-15 10:05:12	33	Z02.1	Pre-employment examination	36706	187592	Pre-employment examination	General Medicine	Female	2	2020-04-15 10:05:12	2020	4	15	10	5	nan
2020-07-05 10:17:35	33	Z02.1	Pre-employment examination	36706	208256	Pre-employment examination	Internal Medicine	Male	1	2020-07-05 10:17:35	2020	7	5	10	17	nan
2020-03-10 13:44:44	33	Z02.1	Pre-employment examination	36706	177068	Pre-employment examination	General Medicine	Male	1	2020-03-10 13:44:44	2020	3	10	13	44	nan
2020-10-04 12:43:38	27	Z02.1	Pre-employment examination	36706	234200	Pre-employment examination	Internal Medicine	Male	1	2020-10-04 12:43:38	2020	10	4	12	43	nan
2020-10-06 10:07:24	27	Z02.1	Pre-employment examination	36706	234907	Pre-employment examination	Internal Medicine	Male	1	2020-10-06 10:07:24	2020	10	6	10	7	nan
2020-01-07 14:12:39	26	Z02.1	Pre-employment examination	36706	151618	Pre-employment examination	General Medicine	Female	2	2020-01-07 14:12:39	2020	1	7	14	12	nan
2020-04-21 13:25:19	26	Z02.1	Pre-employment examination	36706	190382	Pre-employment examination	General Medicine	Female	2	2020-04-21 13:25:19	2020	4	21	13	25	nan
2020-07-12 08:36:40	26	Z02.1	Pre-employment examination	36706	210393	Pre-employment examination	Internal Medicine	Female	2	2020-07-12 08:36:40	2020	7	12	8	36	nan
2020-10-25 10:22:19	37	Z02.1	Pre-employment examination	36706	240686	Pre-employment examination	Internal Medicine	Female	2	2020-10-25 10:22:19	2020	10	25	10	22	nan
2020-11-25 08:33:20	30	Z02.1	Pre-employment examination	36706	250495	Pre-employment examination	Internal Medicine	Female	2	2020-11-25 08:33:20	2020	11	25	8	33	nan
2020-01-06 08:37:04	37	Z02.1	Pre-employment examination	36706	150815	Pre-employment examination	General Medicine	Female	2	2020-01-06 08:37:04	2020	1	6	8	37	nan
2020-01-27 08:43:34	31	Z02.1	Pre-employment examination	36706	159395	Pre-employment examination	General Medicine	Female	2	2020-01-27 08:43:34	2020	1	27	8	43	nan
2020-01-28 10:23:17	49	Z02.1	Pre-employment examination	36706	160128	Pre-employment examination	General Medicine	Male	1	2020-01-28 10:23:17	2020	1	28	10	23	nan
2020-02-13 13:15:17	36	Z02.1	Pre-employment examination	36706	166931	Pre-employment examination	General Medicine	Male	1	2020-02-13 13:15:17	2020	2	13	13	15	nan
2020-05-12 13:26:16	28	Z02.1	Pre-employment examination	36706	193982	Pre-employment examination	General Medicine	Female	2	2020-05-12 13:26:16	2020	5	12	13	26	nan
2020-04-19 09:37:34	22	Z02.1	Pre-employment examination	36706	188793	Pre-employment examination	General Medicine	Male	1	2020-04-19 09:37:34	2020	4	19	9	37	nan
2020-04-19 14:21:29	24	Z02.1	Pre-employment examination	36706	189158	Pre-employment examination	General Medicine	Male	1	2020-04-19 14:21:29	2020	4	19	14	21	nan
2020-04-21 13:38:50	25	Z02.1	Pre-employment examination	36706	190401	Pre-employment examination	General Medicine	Female	2	2020-04-21 13:38:50	2020	4	21	13	38	nan
2020-04-22 09:53:18	27	Z02.1	Pre-employment examination	36706	190696	Pre-employment examination	General Medicine	Male	1	2020-04-22 09:53:18	2020	4	22	9	53	nan
2020-04-22 10:03:14	33	Z02.1	Pre-employment examination	36706	190725	Pre-employment examination	General Medicine	Male	1	2020-04-22 10:03:14	2020	4	22	10	3	nan
2020-11-08 14:31:07	33	Z02.1	Pre-employment examination	36706	245279	Pre-employment examination	Internal Medicine	Male	1	2020-11-08 14:31:07	2020	11	8	14	31	nan
2020-04-30 12:17:16	30	Z02.1	Pre-employment examination	36706	192476	Pre-employment examination	General Medicine	Male	1	2020-04-30 12:17:16	2020	4	30	12	17	nan
2020-05-12 14:32:26	27	Z02.1	Pre-employment examination	36706	194005	Pre-employment examination	General Medicine	Male	1	2020-05-12 14:32:26	2020	5	12	14	32	nan
2020-05-31 13:01:11	29	Z02.1	Pre-employment examination	36706	196141	Pre-employment examination	General Medicine	Female	2	2020-05-31 13:01:11	2020	5	31	13	1	nan
2020-06-08 14:03:38	26	Z02.1	Pre-employment examination	36706	199173	Pre-employment examination	General Medicine	Female	2	2020-06-08 14:03:38	2020	6	8	14	3	POSITIVE
2020-06-14 13:34:02	23	Z02.1	Pre-employment examination	36706	201072	Pre-employment examination	General Medicine	Male	1	2020-06-14 13:34:02	2020	6	14	13	34	POSITIVE
2020-08-30 11:08:00	23	Z02.1	Pre-employment examination	36706	224273	Pre-employment examination	Internal Medicine	Male	1	2020-08-30 11:08:00	2020	8	30	11	8	nan
2020-09-13 13:11:59	27	Z02.1	Pre-employment examination	36706	228331	Pre-employment examination	Internal Medicine	Male	1	2020-09-13 13:11:59	2020	9	13	13	11	nan
2020-10-28 11:52:00	24	Z02.1	Pre-employment examination	36706	242107	Pre-employment examination	General Medicine	Male	1	2020-10-28 11:52:00	2020	10	28	11	52	nan
2020-11-09 09:16:55	24	Z02.1	Pre-employment examination	36706	245450	Pre-employment examination	Internal Medicine	Male	1	2020-11-09 09:16:55	2020	11	9	9	16	nan
2020-02-04 10:35:14	34	Z02.1	Pre-employment examination	36706	162884	Pre-employment examination	General Medicine	Male	1	2020-02-04 10:35:14	2020	2	4	10	35	nan
2020-02-16 14:37:23	34	Z02.1	Pre-employment examination	36706	167608	Pre-employment examination	Hepatology	Male	1	2020-02-16 14:37:23	2020	2	16	14	37	nan
2020-01-21 14:39:39	39	Z02.1	Pre-employment examination	36706	157631	Pre-employment examination	General Medicine	Male	1	2020-01-21 14:39:39	2020	1	21	14	39	nan
2020-11-18 14:39:52	39	Z02.1	Pre-employment examination	36706	248600	Pre-employment examination	Internal Medicine	Male	1	2020-11-18 14:39:52	2020	11	18	14	39	POSITIVE
2020-10-28 10:52:39	30	Z02.1	Pre-employment examination	36706	242055	Pre-employment examination	General Medicine	Female	2	2020-10-28 10:52:39	2020	10	28	10	52	nan
2020-12-29 10:48:39	28	Z02.1	Pre-employment examination	36706	261830	Pre-employment examination	General Medicine	Female	2	2020-12-29 10:48:39	2020	12	29	10	48	POSITIVE
2020-09-30 09:28:01	42	Z02.1	Pre-employment examination	36706	233247	Pre-employment examination	Internal Medicine	Female	2	2020-09-30 09:28:01	2020	9	30	9	28	nan
2020-10-29 09:20:06	33	Z02.1	Pre-employment examination	36706	242396	Pre-employment examination	Internal Medicine	Female	2	2020-10-29 09:20:06	2020	10	29	9	20	nan
2020-07-30 09:44:34	36	Z02.1	Pre-employment examination	36706	216371	Pre-employment examination	General Medicine	Female	2	2020-07-30 09:44:34	2020	7	30	9	44	nan
2020-08-18 07:55:29	45	Z02.1	Pre-employment examination	36706	220645	Pre-employment examination	Internal Medicine	Female	2	2020-08-18 07:55:29	2020	8	18	7	55	nan
2020-01-07 14:00:29	35	Z02.1	Pre-employment examination	36706	151601	Pre-employment examination	General Medicine	Female	2	2020-01-07 14:00:29	2020	1	7	14	0	nan
2020-10-12 10:58:37	35	Z02.1	Pre-employment examination	36706	236711	Pre-employment examination	Internal Medicine	Female	2	2020-10-12 10:58:37	2020	10	12	10	58	nan
2020-10-25 10:17:11	42	Z02.1	Pre-employment examination	36706	240681	Pre-employment examination	Internal Medicine	Female	2	2020-10-25 10:17:11	2020	10	25	10	17	nan						4.55
2020-04-19 09:38:43	22	Z02.1	Pre-employment examination	36706	188796	Pre-employment examination	General Medicine	Male	1	2020-04-19 09:38:43	2020	4	19	9	38	nan
2020-09-16 13:06:03	28	Z02.1	Pre-employment examination	36706	229572	Pre-employment examination	Internal Medicine	Male	1	2020-09-16 13:06:03	2020	9	16	13	6	nan
2020-09-07 08:25:35	27	Z02.1	Pre-employment examination	36706	226464	Pre-employment examination	Internal Medicine	Female	2	2020-09-07 08:25:35	2020	9	7	8	25	nan
2020-09-21 10:22:24	41	Z02.1	Pre-employment examination	36706	230823	Pre-employment examination	Internal Medicine	Female	2	2020-09-21 10:22:24	2020	9	21	10	22	nan
2020-01-07 10:08:10	33	Z02.1	Pre-employment examination	36706	151392	Pre-employment examination	General Medicine	Male	1	2020-01-07 10:08:10	2020	1	7	10	8	nan
2020-02-05 11:47:56	33	Z02.1	Pre-employment examination	36706	163528	Pre-employment examination	General Medicine	Male	1	2020-02-05 11:47:56	2020	2	5	11	47	nan
2020-07-16 10:55:31	40	Z02.1	Pre-employment examination	36706	212276	Pre-employment examination	Internal Medicine	Female	2	2020-07-16 10:55:31	2020	7	16	10	55	nan
2020-10-15 13:59:06	29	Z02.1	Pre-employment examination	36706	238040	Pre-employment examination	Internal Medicine	Female	2	2020-10-15 13:59:06	2020	10	15	13	59	nan
2020-08-02 11:05:16	29	Z02.1	Pre-employment examination	36706	216701	Pre-employment examination	Internal Medicine	Female	2	2020-08-02 11:05:16	2020	8	2	11	5	nan
2020-11-25 11:35:52	29	Z02.1	Pre-employment examination	36706	250600	Pre-employment examination	Internal Medicine	Female	2	2020-11-25 11:35:52	2020	11	25	11	35	nan
2020-04-07 10:39:03	34	Z02.1	Pre-employment examination	36706	184940	Pre-employment examination	General Medicine	Female	2	2020-04-07 10:39:03	2020	4	7	10	39	nan
2020-01-21 11:26:55	37	Z02.1	Pre-employment examination	36706	157433	Pre-employment examination	General Medicine	Female	2	2020-01-21 11:26:55	2020	1	21	11	26	nan
2020-02-03 15:23:06	37	Z02.1	Pre-employment examination	36706	162659	Pre-employment examination	Rheumatology	Female	2	2020-02-03 15:23:06	2020	2	3	15	23	nan
2020-01-19 14:37:01	25	Z02.1	Pre-employment examination	36706	156606	Pre-employment examination	General Medicine	Female	2	2020-01-19 14:37:01	2020	1	19	14	37	nan
2020-11-25 14:39:42	25	Z02.1	Pre-employment examination	36706	250867	Pre-employment examination	Internal Medicine	Female	2	2020-11-25 14:39:42	2020	11	25	14	39	nan
2020-03-16 13:23:01	47	Z02.1	Pre-employment examination	36706	179030	Pre-employment examination	General Medicine	Female	2	2020-03-16 13:23:01	2020	3	16	13	23	nan
2020-08-02 11:17:12	29	Z02.1	Pre-employment examination	36706	216703	Pre-employment examination	Internal Medicine	Female	2	2020-08-02 11:17:12	2020	8	2	11	17	nan
2020-02-13 08:06:36	59	Z02.1	Pre-employment examination	36706	166656	Pre-employment examination	General Medicine	Female	2	2020-02-13 08:06:36	2020	2	13	8	6	nan
2020-01-22 10:23:32	59	Z02.1	Pre-employment examination	36706	157911	Pre-employment examination	General Medicine	Male	1	2020-01-22 10:23:32	2020	1	22	10	23	nan
2020-10-27 10:01:08	30	Z02.1	Pre-employment examination	36706	241514	Pre-employment examination	Internal Medicine	Female	2	2020-10-27 10:01:08	2020	10	27	10	1	nan
2020-11-10 08:27:15	38	Z02.1	Pre-employment examination	36706	245783	Pre-employment examination	Internal Medicine	Female	2	2020-11-10 08:27:15	2020	11	10	8	27	nan
2020-03-12 10:51:02	62	Z02.1	Pre-employment examination	36706	177927	Pre-employment examination	General Medicine	Male	1	2020-03-12 10:51:02	2020	3	12	10	51	nan				144
2020-11-08 15:12:20	44	Z02.1	Pre-employment examination	36706	245310	Pre-employment examination	Internal Medicine	Female	2	2020-11-08 15:12:20	2020	11	8	15	12	nan
2020-08-10 08:11:05	30	Z02.1	Pre-employment examination	36706	218110	Pre-employment examination	Internal Medicine	Female	2	2020-08-10 08:11:05	2020	8	10	8	11	nan
2020-01-26 10:04:16	66	Z02.1	Pre-employment examination	36706	158968	Pre-employment examination	General Medicine	Male	1	2020-01-26 10:04:16	2020	1	26	10	4	nan
2020-02-04 13:42:06	66	Z02.1	Pre-employment examination	36706	163064	Pre-employment examination	General Medicine	Male	1	2020-02-04 13:42:06	2020	2	4	13	42	nan
2020-01-22 13:58:08	28	Z02.1	Pre-employment examination	36706	158094	Pre-employment examination	General Medicine	Female	2	2020-01-22 13:58:08	2020	1	22	13	58	nan
2020-02-04 14:51:52	58	Z02.1	Pre-employment examination	36706	163165	Pre-employment examination	General Medicine	Female	2	2020-02-04 14:51:52	2020	2	4	14	51	nan
2020-07-21 15:43:36	30	Z02.1	Pre-employment examination	36706	214036	Pre-employment examination	Internal Medicine	Female	2	2020-07-21 15:43:36	2020	7	21	15	43	nan
2020-04-22 10:52:58	24	Z02.1	Pre-employment examination	36706	190847	Pre-employment examination	General Medicine	Male	1	2020-04-22 10:52:58	2020	4	22	10	52	nan
2020-11-30 10:07:23	33	Z02.1	Pre-employment examination	36706	252037	Pre-employment examination	Internal Medicine	Male	1	2020-11-30 10:07:23	2020	11	30	10	7	nan
2020-10-28 11:50:01	24	Z02.1	Pre-employment examination	36706	242105	Pre-employment examination	General Medicine	Male	1	2020-10-28 11:50:01	2020	10	28	11	50	nan
2020-04-21 14:12:02	25	Z02.1	Pre-employment examination	36706	190433	Pre-employment examination	General Medicine	Female	2	2020-04-21 14:12:02	2020	4	21	14	12	nan								32
2020-01-01 13:16:15	30	Z02.1	Pre-employment examination	36706	149628	Pre-employment examination	General Medicine	Female	2	2020-01-01 13:16:15	2020	1	1	13	16	nan
2020-06-14 09:56:12	31	Z02.1	Pre-employment examination	36706	200901	Pre-employment examination	General Medicine	Male	1	2020-06-14 09:56:12	2020	6	14	9	56	nan
2020-07-20 08:39:32	27	Z02.1	Pre-employment examination	36706	213244	Pre-employment examination	Internal Medicine	Female	2	2020-07-20 08:39:32	2020	7	20	8	39	nan
2020-01-22 10:22:35	50	Z02.1	Pre-employment examination	36706	157909	Pre-employment examination	General Medicine	Male	1	2020-01-22 10:22:35	2020	1	22	10	22	nan
2020-04-15 10:08:07	32	Z02.1	Pre-employment examination	36706	187602	Pre-employment examination	General Medicine	Female	2	2020-04-15 10:08:07	2020	4	15	10	8	nan
2020-09-27 15:37:18	32	Z02.1	Pre-employment examination	36706	232266	Pre-employment examination	Internal Medicine	Female	2	2020-09-27 15:37:18	2020	9	27	15	37	nan
2020-01-26 09:20:00	28	Z02.1	Pre-employment examination	36706	158922	Pre-employment examination	General Medicine	Female	2	2020-01-26 09:20:00	2020	1	26	9	20	nan
2020-12-01 13:58:27	28	Z02.1	Pre-employment examination	36706	252641	Pre-employment examination	Internal Medicine	Female	2	2020-12-01 13:58:27	2020	12	1	13	58	nan
2020-07-14 12:34:29	29	Z02.1	Pre-employment examination	36706	211491	Pre-employment examination	Internal Medicine	Female	2	2020-07-14 12:34:29	2020	7	14	12	34	nan
2020-03-31 13:35:21	37	Z02.1	Pre-employment examination	36706	182888	Pre-employment examination	General Medicine	Male	1	2020-03-31 13:35:21	2020	3	31	13	35	nan
2020-01-21 14:36:27	45	Z02.1	Pre-employment examination	36706	157622	Pre-employment examination	General Medicine	Male	1	2020-01-21 14:36:27	2020	1	21	14	36	nan
2020-11-23 15:05:21	45	Z02.1	Pre-employment examination	36706	249988	Pre-employment examination	Internal Medicine	Male	1	2020-11-23 15:05:21	2020	11	23	15	5	nan
2020-03-29 12:38:20	39	Z02.1	Pre-employment examination	36706	182279	Pre-employment examination	Emergency Medicine	Female	2	2020-03-29 12:38:20	2020	3	29	12	38	nan
2020-02-11 09:24:44	38	Z02.1	Pre-employment examination	36706	165624	Pre-employment examination	General Medicine	Female	2	2020-02-11 09:24:44	2020	2	11	9	24	nan
2020-07-16 10:21:47	38	Z02.1	Pre-employment examination	36706	212247	Pre-employment examination	Internal Medicine	Female	2	2020-07-16 10:21:47	2020	7	16	10	21	nan
2020-09-30 09:30:28	31	Z02.1	Pre-employment examination	36706	233252	Pre-employment examination	Internal Medicine	Female	2	2020-09-30 09:30:28	2020	9	30	9	30	nan
2020-12-01 08:25:49	31	Z02.1	Pre-employment examination	36706	252333	Pre-employment examination	Internal Medicine	Female	2	2020-12-01 08:25:49	2020	12	1	8	25	nan
2020-09-16 14:24:56	32	Z02.1	Pre-employment examination	36706	229631	Pre-employment examination	Internal Medicine	Female	2	2020-09-16 14:24:56	2020	9	16	14	24	nan
2020-11-17 09:08:12	33	Z02.1	Pre-employment examination	36706	247928	Pre-employment examination	Internal Medicine	Female	2	2020-11-17 09:08:12	2020	11	17	9	8	nan
2020-01-05 11:00:14	42	Z02.1	Pre-employment examination	36706	150532	Pre-employment examination	General Medicine	Male	1	2020-01-05 11:00:14	2020	1	5	11	0	nan
2020-07-27 07:58:38	63	Z02.1	Pre-employment examination	36706	215459	Pre-employment examination	Internal Medicine	Male	1	2020-07-27 07:58:38	2020	7	27	7	58	nan
2020-09-17 13:35:12	26	Z02.1	Pre-employment examination	36706	230004	Pre-employment examination	Internal Medicine	Male	1	2020-09-17 13:35:12	2020	9	17	13	35	nan
2020-09-03 13:39:25	35	Z02.1	Pre-employment examination	36706	225800	Pre-employment examination	Internal Medicine	Female	2	2020-09-03 13:39:25	2020	9	3	13	39	nan
2020-11-05 13:12:49	42	Z02.1	Pre-employment examination	36706	244752	Pre-employment examination	Internal Medicine	Male	1	2020-11-05 13:12:49	2020	11	5	13	12	nan
2020-01-22 10:36:34	38	Z02.1	Pre-employment examination	36706	157928	Pre-employment examination	General Medicine	Male	1	2020-01-22 10:36:34	2020	1	22	10	36	nan
2020-07-14 12:29:54	30	Z02.1	Pre-employment examination	36706	211477	Pre-employment examination	Internal Medicine	Female	2	2020-07-14 12:29:54	2020	7	14	12	29	nan
2020-10-28 10:48:35	33	Z02.1	Pre-employment examination	36706	242042	Pre-employment examination	General Medicine	Female	2	2020-10-28 10:48:35	2020	10	28	10	48	nan
2020-11-24 10:30:59	51	Z02.1	Pre-employment examination	36706	250182	Pre-employment examination	Internal Medicine	Female	2	2020-11-24 10:30:59	2020	11	24	10	30	nan
2020-08-09 09:25:14	26	Z02.1	Pre-employment examination	36706	217768	Pre-employment examination	Internal Medicine	Female	2	2020-08-09 09:25:14	2020	8	9	9	25	nan
2020-07-06 11:39:09	24	Z02.1	Pre-employment examination	36706	208777	Pre-employment examination	Internal Medicine	Female	2	2020-07-06 11:39:09	2020	7	6	11	39	nan
2020-07-16 09:28:18	24	Z02.1	Pre-employment examination	36706	212195	Pre-employment examination	Internal Medicine	Female	2	2020-07-16 09:28:18	2020	7	16	9	28	nan
2020-01-12 10:22:35	31	Z02.1	Pre-employment examination	36706	152849	Pre-employment examination	General Medicine	Male	1	2020-01-12 10:22:35	2020	1	12	10	22	nan
2020-01-28 13:21:44	24	Z02.1	Pre-employment examination	36706	160285	Pre-employment examination	General Medicine	Male	1	2020-01-28 13:21:44	2020	1	28	13	21	nan
2020-03-02 15:11:52	40	Z02.1	Pre-employment examination	36706	173927	Pre-employment examination	General Medicine	Male	1	2020-03-02 15:11:52	2020	3	2	15	11	nan
2020-08-30 08:27:29	26	Z02.1	Pre-employment examination	36706	224123	Pre-employment examination	Internal Medicine	Female	2	2020-08-30 08:27:29	2020	8	30	8	27	nan
2020-07-16 10:47:32	60	Z02.1	Pre-employment examination	36706	212261	Pre-employment examination	Internal Medicine	Male	1	2020-07-16 10:47:32	2020	7	16	10	47	nan
2020-03-29 09:26:19	38	Z02.1	Pre-employment examination	36706	182174	Pre-employment examination	General Medicine	Male	1	2020-03-29 09:26:19	2020	3	29	9	26	nan
2020-04-15 13:22:50	37	Z00.0	General medical examination	36661	187905	General medical examination	Cardiology	Female	2	2020-04-15 13:22:50	2020	4	15	13	22	nan
2020-04-15 13:21:26	30	Z00.0	General medical examination	36661	187903	General medical examination	Cardiology	Female	2	2020-04-15 13:21:26	2020	4	15	13	21	nan				154
2020-01-20 15:54:48	35	Z00.0	General medical examination	36661	157187	General medical examination	Cardiology	Female	2	2020-01-20 15:54:48	2020	1	20	15	54	nan
2020-01-10 16:15:06	27	Z00.0	General medical examination	36661	152611	General medical examination	Emergency Medicine	Male	1	2020-01-10 16:15:06	2020	1	10	16	15	nan
2020-08-25 14:24:52	68	Y83.2	Surgical operation with anastomosis, bypass or graft	36350	223101	Surgical operation with anastomosis, bypass or graft	Cardiac Surgery	Male	1	2020-08-25 14:24:52	2020	8	25	14	24	nan
2019-06-19 13:15:42	20	Y57.5	X-ray contrast media causing adverse effects in therapeutic use	41010	86720	X-ray contrast media	Anesthesiology	Male	1	2019-06-19 13:15:42	2019	6	19	13	15	nan
2019-09-10 03:03:19	42	Y44.2	Anticoagulants causing adverse effects in therapeutic use	40881	108831	Anticoagulants	Emergency Medicine	Male	1	2019-09-10 03:03:19	2019	9	10	3	3	nan
2019-09-17 17:27:30	42	Y44.2	Anticoagulants causing adverse effects in therapeutic use	40881	111733	Anticoagulants	Cardiology	Male	1	2019-09-17 17:27:30	2019	9	17	17	27	nan
2019-09-25 14:51:49	42	Y44.2	Anticoagulants causing adverse effects in therapeutic use	40881	113781	Anticoagulants	Emergency Medicine	Male	1	2019-09-25 14:51:49	2019	9	25	14	51	nan
2019-09-30 15:10:35	42	Y44.2	Anticoagulants causing adverse effects in therapeutic use	40881	115367	Anticoagulants	Emergency Medicine	Male	1	2019-09-30 15:10:35	2019	9	30	15	10	nan
2020-04-25 18:36:19	50	U07.2	COVID-19, virus not identified	54440	191658	COVID-19, virus not identified	Internal Medicine	Female	2	2020-04-25 18:36:19	2020	4	25	18	36	nan
2020-04-25 18:36:19	50	U07.2	COVID-19, virus not identified	54440	192415	COVID-19, virus not identified	Internal Medicine	Female	2	2020-04-25 18:36:19	2020	4	25	18	36	nan
2020-05-15 14:03:55	50	U07.2	COVID-19, virus not identified	54440	194428	COVID-19, virus not identified	Emergency Medicine	Female	2	2020-05-15 14:03:55	2020	5	15	14	3	nan
2020-05-15 17:30:28	50	U07.2	COVID-19, virus not identified	54440	194430	COVID-19, virus not identified	Internal Medicine	Female	2	2020-05-15 17:30:28	2020	5	15	17	30	nan
2020-05-15 17:30:28	50	U07.2	COVID-19, virus not identified	54440	195180	COVID-19, virus not identified	Internal Medicine	Female	2	2020-05-15 17:30:28	2020	5	15	17	30	nan
2020-08-18 18:37:50	68	U07.2	COVID-19, virus not identified	54440	220992	COVID-19, virus not identified	Emergency Medicine	Male	1	2020-08-18 18:37:50	2020	8	18	18	37	nan
2020-09-02 09:52:06	68	U07.2	COVID-19, virus not identified	54440	225301	COVID-19, virus not identified	Emergency Medicine	Male	1	2020-09-02 09:52:06	2020	9	2	9	52	nan
2020-09-02 16:20:25	68	U07.2	COVID-19, virus not identified	54440	225435	COVID-19, virus not identified	Internal Medicine	Male	1	2020-09-02 16:20:25	2020	9	2	16	20	nan
2020-09-02 16:20:25	68	U07.2	COVID-19, virus not identified	54440	226323	COVID-19, virus not identified	Internal Medicine	Male	1	2020-09-02 16:20:25	2020	9	2	16	20	nan
2020-09-02 16:20:25	68	U07.2	COVID-19, virus not identified	54440	226323	COVID-19, virus not identified	Internal Medicine	Male	1	2020-09-02 16:20:25	2020	9	2	16	20	nan
2020-09-02 16:20:25	68	U07.2	COVID-19, virus not identified	54440	226323	COVID-19, virus not identified	Internal Medicine	Male	1	2020-09-02 16:20:25	2020	9	2	16	20	nan
2020-09-02 16:20:25	68	U07.2	COVID-19, virus not identified	54440	226323	COVID-19, virus not identified	Internal Medicine	Male	1	2020-09-02 16:20:25	2020	9	2	16	20	nan
2020-05-19 12:00:41	58	U07.2	COVID-19, virus not identified	54440	194907	COVID-19, virus not identified	General Surgery	Male	1	2020-05-19 12:00:41	2020	5	19	12	0	nan																					4.23	6.29
2020-05-21 14:09:15	58	U07.2	COVID-19, virus not identified	54440	195167	COVID-19, virus not identified	Emergency Medicine	Male	1	2020-05-21 14:09:15	2020	5	21	14	9	nan																					4.23	6.29
2020-05-21 16:57:06	58	U07.2	COVID-19, virus not identified	54440	195181	COVID-19, virus not identified	Internal Medicine	Male	1	2020-05-21 16:57:06	2020	5	21	16	57	nan																					4.23	6.29
2020-05-21 16:57:06	58	U07.2	COVID-19, virus not identified	54440	199703	COVID-19, virus not identified	Internal Medicine	Male	1	2020-05-21 16:57:06	2020	5	21	16	57	nan																					4.23	6.29
2020-10-06 00:59:41	85	U07.2	COVID-19, virus not identified	54440	234793	COVID-19, virus not identified	General Surgery	Female	2	2020-10-06 00:59:41	2020	10	6	0	59	nan
2020-10-06 03:40:44	85	U07.2	COVID-19, virus not identified	54440	234797	COVID-19, virus not identified	Internal Medicine	Female	2	2020-10-06 03:40:44	2020	10	6	3	40	nan
2020-10-06 03:40:44	85	U07.2	COVID-19, virus not identified	54440	236301	COVID-19, virus not identified	Internal Medicine	Female	2	2020-10-06 03:40:44	2020	10	6	3	40	nan
2020-10-06 03:40:44	85	U07.2	COVID-19, virus not identified	54440	236301	COVID-19, virus not identified	Internal Medicine	Female	2	2020-10-06 03:40:44	2020	10	6	3	40	nan
2020-10-06 03:40:44	85	U07.2	COVID-19, virus not identified	54440	236301	COVID-19, virus not identified	Internal Medicine	Female	2	2020-10-06 03:40:44	2020	10	6	3	40	nan
2020-10-06 03:40:44	85	U07.2	COVID-19, virus not identified	54440	236301	COVID-19, virus not identified	Internal Medicine	Female	2	2020-10-06 03:40:44	2020	10	6	3	40	nan
2020-10-06 03:40:44	85	U07.2	COVID-19, virus not identified	54440	236301	COVID-19, virus not identified	Internal Medicine	Female	2	2020-10-06 03:40:44	2020	10	6	3	40	nan
2020-10-06 03:40:44	85	U07.2	COVID-19, virus not identified	54440	236301	COVID-19, virus not identified	Internal Medicine	Female	2	2020-10-06 03:40:44	2020	10	6	3	40	nan
2020-10-06 03:40:44	85	U07.2	COVID-19, virus not identified	54440	236301	COVID-19, virus not identified	Internal Medicine	Female	2	2020-10-06 03:40:44	2020	10	6	3	40	nan
2020-10-06 03:40:44	85	U07.2	COVID-19, virus not identified	54440	236301	COVID-19, virus not identified	Internal Medicine	Female	2	2020-10-06 03:40:44	2020	10	6	3	40	nan
2020-10-06 03:40:44	85	U07.2	COVID-19, virus not identified	54440	236301	COVID-19, virus not identified	Internal Medicine	Female	2	2020-10-06 03:40:44	2020	10	6	3	40	nan
2020-10-06 03:40:44	85	U07.2	COVID-19, virus not identified	54440	236301	COVID-19, virus not identified	Internal Medicine	Female	2	2020-10-06 03:40:44	2020	10	6	3	40	nan
2020-10-06 03:40:44	85	U07.2	COVID-19, virus not identified	54440	236301	COVID-19, virus not identified	Internal Medicine	Female	2	2020-10-06 03:40:44	2020	10	6	3	40	nan
2020-10-06 03:40:44	85	U07.2	COVID-19, virus not identified	54440	236301	COVID-19, virus not identified	Internal Medicine	Female	2	2020-10-06 03:40:44	2020	10	6	3	40	nan
2020-10-06 03:40:44	85	U07.2	COVID-19, virus not identified	54440	236301	COVID-19, virus not identified	Internal Medicine	Female	2	2020-10-06 03:40:44	2020	10	6	3	40	nan
2020-08-06 16:14:43	61	U07.2	COVID-19, virus not identified	54440	217431	COVID-19, virus not identified	Emergency Medicine	Male	1	2020-08-06 16:14:43	2020	8	6	16	14	nan
2020-08-07 20:22:25	61	U07.2	COVID-19, virus not identified	54440	217581	COVID-19, virus not identified	Emergency Medicine	Male	1	2020-08-07 20:22:25	2020	8	7	20	22	nan
2020-08-07 22:28:30	61	U07.2	COVID-19, virus not identified	54440	217597	COVID-19, virus not identified	Internal Medicine	Male	1	2020-08-07 22:28:30	2020	8	7	22	28	nan
2020-06-18 21:31:12	28	U07.2	COVID-19, virus not identified	54440	203065	COVID-19, virus not identified	Emergency Medicine	Female	2	2020-06-18 21:31:12	2020	6	18	21	31	nan
2020-07-27 11:59:49	28	U07.2	COVID-19, virus not identified	54440	215621	COVID-19, virus not identified	Internal Medicine	Female	2	2020-07-27 11:59:49	2020	7	27	11	59	nan		25
2020-08-25 05:18:21	61	U07.2	COVID-19, virus not identified	54440	222812	COVID-19, virus not identified	Emergency Medicine	Female	2	2020-08-25 05:18:21	2020	8	25	5	18	Positive						4.45					6.8	42									4.96	5.01
2020-07-09 02:12:05	48	U07.2	COVID-19, virus not identified	54440	209768	COVID-19, virus not identified	Emergency Medicine	Female	2	2020-07-09 02:12:05	2020	7	9	2	12	nan
2020-07-09 03:21:04	48	U07.2	COVID-19, virus not identified	54440	209775	COVID-19, virus not identified	Internal Medicine	Female	2	2020-07-09 03:21:04	2020	7	9	3	21	nan
2020-07-09 03:21:04	48	U07.2	COVID-19, virus not identified	54440	210568	COVID-19, virus not identified	Internal Medicine	Female	2	2020-07-09 03:21:04	2020	7	9	3	21	nan
2020-11-16 08:58:13	23	U07.2	COVID-19, virus not identified	54440	247509	COVID-19, virus not identified	Emergency Medicine	Male	1	2020-11-16 08:58:13	2020	11	16	8	58	Negative																			16.5		5.5	17.8
2020-11-16 12:29:34	23	U07.2	COVID-19, virus not identified	54440	247663	COVID-19, virus not identified	Internal Medicine	Male	1	2020-11-16 12:29:34	2020	11	16	12	29	Negative																			16.5		5.5	17.8
2020-09-06 10:38:18	47	U07.2	COVID-19, virus not identified	54440	226164	COVID-19, virus not identified	Internal Medicine	Female	2	2020-09-06 10:38:18	2020	9	6	10	38	nan
2020-11-15 09:28:27	47	U07.2	COVID-19, virus not identified	54440	247114	COVID-19, virus not identified	Internal Medicine	Female	2	2020-11-15 09:28:27	2020	11	15	9	28	POSITIVE																			13.1		4.84
2020-11-25 10:51:09	47	U07.2	COVID-19, virus not identified	54440	250692	COVID-19, virus not identified	Internal Medicine	Female	2	2020-11-25 10:51:09	2020	11	25	10	51	POSITIVE																			13.1		4.84
2020-12-17 08:43:22	47	U07.2	COVID-19, virus not identified	54440	257890	COVID-19, virus not identified	Internal Medicine	Female	2	2020-12-17 08:43:22	2020	12	17	8	43	Negative
2020-09-10 11:15:31	30	U07.2	COVID-19, virus not identified	54440	227697	COVID-19, virus not identified	Emergency Medicine	Female	2	2020-09-10 11:15:31	2020	9	10	11	15	nan																						5.63
2020-09-10 10:26:18	30	U07.2	COVID-19, virus not identified	54440	227764	COVID-19, virus not identified	Internal Medicine	Female	2	2020-09-10 10:26:18	2020	9	10	10	26	nan																						5.63
2020-11-29 16:01:09	30	U07.2	COVID-19, virus not identified	54440	251881	COVID-19, virus not identified	Emergency Medicine	Female	2	2020-11-29 16:01:09	2020	11	29	16	1	nan																			15.8
2020-12-29 08:25:56	30	U07.2	COVID-19, virus not identified	54440	261665	COVID-19, virus not identified	General Medicine	Female	2	2020-12-29 08:25:56	2020	12	29	8	25	nan							51.46
2020-09-25 22:40:24	78	U07.2	COVID-19, virus not identified	54440	231816	COVID-19, virus not identified	Intensive Care Medicine	Female	2	2020-09-25 22:40:24	2020	9	25	22	40	nan				417		5.52	77.61		33	39									8.8		3.45	1.03
2020-09-26 04:02:37	78	U07.2	COVID-19, virus not identified	54440	231823	COVID-19, virus not identified	Internal Medicine	Female	2	2020-09-26 04:02:37	2020	9	26	4	2	nan				417		5.52	77.61		33	39									8.8		3.45	1.03
2020-09-26 04:02:37	78	U07.2	COVID-19, virus not identified	54440	233408	COVID-19, virus not identified	Internal Medicine	Female	2	2020-09-26 04:02:37	2020	9	26	4	2	nan				417		5.52	77.61		33	39									8.8		3.45	1.03
2020-09-26 04:02:37	78	U07.2	COVID-19, virus not identified	54440	233408	COVID-19, virus not identified	Internal Medicine	Female	2	2020-09-26 04:02:37	2020	9	26	4	2	nan				417		5.52	77.61		33	39									8.8		3.45	1.03
2020-09-26 04:02:37	78	U07.2	COVID-19, virus not identified	54440	233408	COVID-19, virus not identified	Internal Medicine	Female	2	2020-09-26 04:02:37	2020	9	26	4	2	nan				417		5.52	77.61		33	39									8.8		3.45	1.03
2020-09-26 04:02:37	78	U07.2	COVID-19, virus not identified	54440	233408	COVID-19, virus not identified	Internal Medicine	Female	2	2020-09-26 04:02:37	2020	9	26	4	2	nan				417		5.52	77.61		33	39									8.8		3.45	1.03
2020-07-03 09:51:29	38	U07.2	COVID-19, virus not identified	54440	207867	COVID-19, virus not identified	General Surgery	Female	2	2020-07-03 09:51:29	2020	7	3	9	51	nan
2020-10-05 10:19:11	38	U07.2	COVID-19, virus not identified	54440	234537	COVID-19, virus not identified	Internal Medicine	Female	2	2020-10-05 10:19:11	2020	10	5	10	19	nan
2020-11-17 08:26:09	38	U07.2	COVID-19, virus not identified	54440	247864	COVID-19, virus not identified	Internal Medicine	Female	2	2020-11-17 08:26:09	2020	11	17	8	26	nan																			12.9		4.43
2020-11-18 09:31:53	38	U07.2	COVID-19, virus not identified	54440	248362	COVID-19, virus not identified	Internal Medicine	Female	2	2020-11-18 09:31:53	2020	11	18	9	31	nan																			12.9		4.43
2020-12-21 08:44:49	38	U07.2	COVID-19, virus not identified	54440	258867	COVID-19, virus not identified	General Medicine	Female	2	2020-12-21 08:44:49	2020	12	21	8	44	Negative
2020-07-23 14:51:33	29	U07.2	COVID-19, virus not identified	54440	214869	COVID-19, virus not identified	Internal Medicine	Female	2	2020-07-23 14:51:33	2020	7	23	14	51	POSITIVE	0.7	35				2.33		34	27	18	3.4								12.9		4.65	2.23
2020-12-29 08:34:48	29	U07.2	COVID-19, virus not identified	54440	261680	COVID-19, virus not identified	General Medicine	Female	2	2020-12-29 08:34:48	2020	12	29	8	34	nan									35
2020-08-25 18:56:48	70	U07.2	COVID-19, virus not identified	54440	220229	COVID-19, virus not identified	Chest	Female	2	2020-08-25 18:56:48	2020	8	25	18	56	Positive						11.33													8.5		3.18	11.16
2020-08-25 18:56:48	70	U07.2	COVID-19, virus not identified	54440	223930	COVID-19, virus not identified	Chest	Female	2	2020-08-25 18:56:48	2020	8	25	18	56	Positive						11.33													8.5		3.18	11.16
2020-08-25 18:56:48	70	U07.2	COVID-19, virus not identified	54440	223930	COVID-19, virus not identified	Chest	Female	2	2020-08-25 18:56:48	2020	8	25	18	56	Positive						11.33													8.5		3.18	11.16
2020-08-25 18:56:48	70	U07.2	COVID-19, virus not identified	54440	223930	COVID-19, virus not identified	Chest	Female	2	2020-08-25 18:56:48	2020	8	25	18	56	Positive						11.33													8.5		3.18	11.16
2020-08-25 18:56:48	70	U07.2	COVID-19, virus not identified	54440	223930	COVID-19, virus not identified	Chest	Female	2	2020-08-25 18:56:48	2020	8	25	18	56	Positive						11.33													8.5		3.18	11.16
2020-08-26 23:59:35	86	U07.2	COVID-19, virus not identified	54440	223584	COVID-19, virus not identified	Emergency Medicine	Female	2	2020-08-26 23:59:35	2020	8	26	23	59	Negative							67.42												12.1		7.43	9.92
2020-08-27 04:11:34	86	U07.2	COVID-19, virus not identified	54440	223591	COVID-19, virus not identified	Internal Medicine	Female	2	2020-08-27 04:11:34	2020	8	27	4	11	Negative							67.42												12.1		7.43	9.92
2020-08-27 04:11:34	86	U07.2	COVID-19, virus not identified	54440	224787	COVID-19, virus not identified	Internal Medicine	Female	2	2020-08-27 04:11:34	2020	8	27	4	11	Negative							67.42												12.1		7.43	9.92
2020-08-27 04:11:34	86	U07.2	COVID-19, virus not identified	54440	224787	COVID-19, virus not identified	Internal Medicine	Female	2	2020-08-27 04:11:34	2020	8	27	4	11	Negative							67.42												12.1		7.43	9.92
2020-08-27 04:11:34	86	U07.2	COVID-19, virus not identified	54440	224787	COVID-19, virus not identified	Internal Medicine	Female	2	2020-08-27 04:11:34	2020	8	27	4	11	Negative							67.42												12.1		7.43	9.92
2020-08-27 02:14:51	51	U07.2	COVID-19, virus not identified	54440	223589	COVID-19, virus not identified	Emergency Medicine	Male	1	2020-08-27 02:14:51	2020	8	27	2	14	Negative		73				4.78	70.78	20	100	62									11.6		4.31	19.06
2020-08-27 04:35:29	51	U07.2	COVID-19, virus not identified	54440	223595	COVID-19, virus not identified	Internal Medicine	Male	1	2020-08-27 04:35:29	2020	8	27	4	35	Negative		73				4.78	70.78	20	100	62									11.6		4.31	19.06
2020-08-27 04:35:29	51	U07.2	COVID-19, virus not identified	54440	224077	COVID-19, virus not identified	Internal Medicine	Male	1	2020-08-27 04:35:29	2020	8	27	4	35	Negative		73				4.78	70.78	20	100	62									11.6		4.31	19.06
2020-08-27 04:35:29	51	U07.2	COVID-19, virus not identified	54440	224077	COVID-19, virus not identified	Internal Medicine	Male	1	2020-08-27 04:35:29	2020	8	27	4	35	Negative		73				4.78	70.78	20	100	62									11.6		4.31	19.06
2020-08-27 04:35:29	51	U07.2	COVID-19, virus not identified	54440	224077	COVID-19, virus not identified	Internal Medicine	Male	1	2020-08-27 04:35:29	2020	8	27	4	35	Negative		73				4.78	70.78	20	100	62									11.6		4.31	19.06
2020-08-27 04:35:29	51	U07.2	COVID-19, virus not identified	54440	224077	COVID-19, virus not identified	Internal Medicine	Male	1	2020-08-27 04:35:29	2020	8	27	4	35	Negative		73				4.78	70.78	20	100	62									11.6		4.31	19.06
2020-08-27 04:35:29	51	U07.2	COVID-19, virus not identified	54440	224077	COVID-19, virus not identified	Internal Medicine	Male	1	2020-08-27 04:35:29	2020	8	27	4	35	Negative		73				4.78	70.78	20	100	62									11.6		4.31	19.06
2020-08-27 04:35:29	51	U07.2	COVID-19, virus not identified	54440	224077	COVID-19, virus not identified	Internal Medicine	Male	1	2020-08-27 04:35:29	2020	8	27	4	35	Negative		73				4.78	70.78	20	100	62									11.6		4.31	19.06
2020-08-27 04:35:29	51	U07.2	COVID-19, virus not identified	54440	224077	COVID-19, virus not identified	Internal Medicine	Male	1	2020-08-27 04:35:29	2020	8	27	4	35	Negative		73				4.78	70.78	20	100	62									11.6		4.31	19.06
2020-08-27 04:35:29	51	U07.2	COVID-19, virus not identified	54440	224077	COVID-19, virus not identified	Internal Medicine	Male	1	2020-08-27 04:35:29	2020	8	27	4	35	Negative		73				4.78	70.78	20	100	62									11.6		4.31	19.06
2020-08-27 13:57:58	86	U07.2	COVID-19, virus not identified	54440	223871	COVID-19, virus not identified	General Surgery	Female	2	2020-08-27 13:57:58	2020	8	27	13	57	Positive		72						30		22									13		4.62	13.45
2020-08-27 16:08:15	86	U07.2	COVID-19, virus not identified	54440	223937	COVID-19, virus not identified	Intensive Care Medicine	Female	2	2020-08-27 16:08:15	2020	8	27	16	8	Positive		72						30		22									13		4.62	13.45
2020-08-27 16:08:15	86	U07.2	COVID-19, virus not identified	54440	224002	COVID-19, virus not identified	Intensive Care Medicine	Female	2	2020-08-27 16:08:15	2020	8	27	16	8	Positive		72						30		22									13		4.62	13.45
2020-08-27 16:08:15	86	U07.2	COVID-19, virus not identified	54440	224002	COVID-19, virus not identified	Intensive Care Medicine	Female	2	2020-08-27 16:08:15	2020	8	27	16	8	Positive		72						30		22									13		4.62	13.45
2020-08-27 16:08:15	86	U07.2	COVID-19, virus not identified	54440	224002	COVID-19, virus not identified	Intensive Care Medicine	Female	2	2020-08-27 16:08:15	2020	8	27	16	8	Positive		72						30		22									13		4.62	13.45
2020-08-29 03:10:58	66	U07.2	COVID-19, virus not identified	54440	224044	COVID-19, virus not identified	Internal Medicine	Female	2	2020-08-29 03:10:58	2020	8	29	3	10	Positive	5.2	40				3.18	49.33	29	18	19									14		5.04	4.48
2020-08-29 03:10:58	66	U07.2	COVID-19, virus not identified	54440	227382	COVID-19, virus not identified	Internal Medicine	Female	2	2020-08-29 03:10:58	2020	8	29	3	10	Positive	5.2	40				3.18	49.33	29	18	19									14		5.04	4.48
2020-08-29 03:10:58	66	U07.2	COVID-19, virus not identified	54440	227382	COVID-19, virus not identified	Internal Medicine	Female	2	2020-08-29 03:10:58	2020	8	29	3	10	Positive	5.2	40				3.18	49.33	29	18	19									14		5.04	4.48
2020-08-29 03:10:58	66	U07.2	COVID-19, virus not identified	54440	227382	COVID-19, virus not identified	Internal Medicine	Female	2	2020-08-29 03:10:58	2020	8	29	3	10	Positive	5.2	40				3.18	49.33	29	18	19									14		5.04	4.48
2020-08-29 03:10:58	66	U07.2	COVID-19, virus not identified	54440	227382	COVID-19, virus not identified	Internal Medicine	Female	2	2020-08-29 03:10:58	2020	8	29	3	10	Positive	5.2	40				3.18	49.33	29	18	19									14		5.04	4.48
2020-08-29 03:10:58	66	U07.2	COVID-19, virus not identified	54440	227382	COVID-19, virus not identified	Internal Medicine	Female	2	2020-08-29 03:10:58	2020	8	29	3	10	Positive	5.2	40				3.18	49.33	29	18	19									14		5.04	4.48
2020-08-29 03:10:58	66	U07.2	COVID-19, virus not identified	54440	227382	COVID-19, virus not identified	Internal Medicine	Female	2	2020-08-29 03:10:58	2020	8	29	3	10	Positive	5.2	40				3.18	49.33	29	18	19									14		5.04	4.48
2020-08-29 03:10:58	66	U07.2	COVID-19, virus not identified	54440	227382	COVID-19, virus not identified	Internal Medicine	Female	2	2020-08-29 03:10:58	2020	8	29	3	10	Positive	5.2	40				3.18	49.33	29	18	19									14		5.04	4.48
2020-08-29 03:10:58	66	U07.2	COVID-19, virus not identified	54440	227382	COVID-19, virus not identified	Internal Medicine	Female	2	2020-08-29 03:10:58	2020	8	29	3	10	Positive	5.2	40				3.18	49.33	29	18	19									14		5.04	4.48
2020-08-29 03:10:58	66	U07.2	COVID-19, virus not identified	54440	227382	COVID-19, virus not identified	Internal Medicine	Female	2	2020-08-29 03:10:58	2020	8	29	3	10	Positive	5.2	40				3.18	49.33	29	18	19									14		5.04	4.48
2020-08-29 01:19:45	64	U07.2	COVID-19, virus not identified	54440	224040	COVID-19, virus not identified	Emergency Medicine	Female	2	2020-08-29 01:19:45	2020	8	29	1	19	Positive		50	193.8			9.24	96.32	35	41	46	3.3								11.8		4.19	4.11
2020-08-29 02:27:43	64	U07.2	COVID-19, virus not identified	54440	224042	COVID-19, virus not identified	Internal Medicine	Female	2	2020-08-29 02:27:43	2020	8	29	2	27	Positive		50	193.8			9.24	96.32	35	41	46	3.3								11.8		4.19	4.11
2020-08-29 02:27:43	64	U07.2	COVID-19, virus not identified	54440	228631	COVID-19, virus not identified	Internal Medicine	Female	2	2020-08-29 02:27:43	2020	8	29	2	27	Positive		50	193.8			9.24	96.32	35	41	46	3.3								11.8		4.19	4.11
2020-08-29 02:27:43	64	U07.2	COVID-19, virus not identified	54440	228631	COVID-19, virus not identified	Internal Medicine	Female	2	2020-08-29 02:27:43	2020	8	29	2	27	Positive		50	193.8			9.24	96.32	35	41	46	3.3								11.8		4.19	4.11
2020-08-29 02:27:43	64	U07.2	COVID-19, virus not identified	54440	228631	COVID-19, virus not identified	Internal Medicine	Female	2	2020-08-29 02:27:43	2020	8	29	2	27	Positive		50	193.8			9.24	96.32	35	41	46	3.3								11.8		4.19	4.11
2020-08-29 02:27:43	64	U07.2	COVID-19, virus not identified	54440	228631	COVID-19, virus not identified	Internal Medicine	Female	2	2020-08-29 02:27:43	2020	8	29	2	27	Positive		50	193.8			9.24	96.32	35	41	46	3.3								11.8		4.19	4.11
2020-08-29 02:27:43	64	U07.2	COVID-19, virus not identified	54440	228631	COVID-19, virus not identified	Internal Medicine	Female	2	2020-08-29 02:27:43	2020	8	29	2	27	Positive		50	193.8			9.24	96.32	35	41	46	3.3								11.8		4.19	4.11
2020-08-31 18:00:41	85	U07.2	COVID-19, virus not identified	54440	224806	COVID-19, virus not identified	Emergency Medicine	Female	2	2020-08-31 18:00:41	2020	8	31	18	0	nan	8.2	55				4.44	89.89	33	28	20		61		0	0	0	1.015		7.7
2020-08-31 21:33:12	85	U07.2	COVID-19, virus not identified	54440	224819	COVID-19, virus not identified	Internal Medicine	Female	2	2020-08-31 21:33:12	2020	8	31	21	33	nan	8.2	55				4.44	89.89	33	28	20		61		0	0	0	1.015		7.7
2020-08-31 21:33:12	85	U07.2	COVID-19, virus not identified	54440	225189	COVID-19, virus not identified	Internal Medicine	Female	2	2020-08-31 21:33:12	2020	8	31	21	33	nan	8.2	55				4.44	89.89	33	28	20		61		0	0	0	1.015		7.7
2020-08-31 21:33:12	85	U07.2	COVID-19, virus not identified	54440	225189	COVID-19, virus not identified	Internal Medicine	Female	2	2020-08-31 21:33:12	2020	8	31	21	33	nan	8.2	55				4.44	89.89	33	28	20		61		0	0	0	1.015		7.7
2020-08-31 21:33:12	85	U07.2	COVID-19, virus not identified	54440	225189	COVID-19, virus not identified	Internal Medicine	Female	2	2020-08-31 21:33:12	2020	8	31	21	33	nan	8.2	55				4.44	89.89	33	28	20		61		0	0	0	1.015		7.7
2020-08-31 21:33:12	85	U07.2	COVID-19, virus not identified	54440	225189	COVID-19, virus not identified	Internal Medicine	Female	2	2020-08-31 21:33:12	2020	8	31	21	33	nan	8.2	55				4.44	89.89	33	28	20		61		0	0	0	1.015		7.7
2020-08-31 21:33:12	85	U07.2	COVID-19, virus not identified	54440	225189	COVID-19, virus not identified	Internal Medicine	Female	2	2020-08-31 21:33:12	2020	8	31	21	33	nan	8.2	55				4.44	89.89	33	28	20		61		0	0	0	1.015		7.7
2020-08-31 21:33:12	85	U07.2	COVID-19, virus not identified	54440	225189	COVID-19, virus not identified	Internal Medicine	Female	2	2020-08-31 21:33:12	2020	8	31	21	33	nan	8.2	55				4.44	89.89	33	28	20		61		0	0	0	1.015		7.7
2020-08-31 21:33:12	85	U07.2	COVID-19, virus not identified	54440	225189	COVID-19, virus not identified	Internal Medicine	Female	2	2020-08-31 21:33:12	2020	8	31	21	33	nan	8.2	55				4.44	89.89	33	28	20		61		0	0	0	1.015		7.7
2020-08-31 21:33:12	85	U07.2	COVID-19, virus not identified	54440	225189	COVID-19, virus not identified	Internal Medicine	Female	2	2020-08-31 21:33:12	2020	8	31	21	33	nan	8.2	55				4.44	89.89	33	28	20		61		0	0	0	1.015		7.7
2020-08-31 21:33:12	85	U07.2	COVID-19, virus not identified	54440	225189	COVID-19, virus not identified	Internal Medicine	Female	2	2020-08-31 21:33:12	2020	8	31	21	33	nan	8.2	55				4.44	89.89	33	28	20		61		0	0	0	1.015		7.7
2020-08-31 21:33:12	85	U07.2	COVID-19, virus not identified	54440	225189	COVID-19, virus not identified	Internal Medicine	Female	2	2020-08-31 21:33:12	2020	8	31	21	33	nan	8.2	55				4.44	89.89	33	28	20		61		0	0	0	1.015		7.7
2020-08-31 21:33:12	85	U07.2	COVID-19, virus not identified	54440	225189	COVID-19, virus not identified	Internal Medicine	Female	2	2020-08-31 21:33:12	2020	8	31	21	33	nan	8.2	55				4.44	89.89	33	28	20		61		0	0	0	1.015		7.7
2020-08-31 21:33:12	85	U07.2	COVID-19, virus not identified	54440	225189	COVID-19, virus not identified	Internal Medicine	Female	2	2020-08-31 21:33:12	2020	8	31	21	33	nan	8.2	55				4.44	89.89	33	28	20		61		0	0	0	1.015		7.7
2020-09-02 17:42:53	61	U07.2	COVID-19, virus not identified	54440	225545	COVID-19, virus not identified	Emergency Medicine	Female	2	2020-09-02 17:42:53	2020	9	2	17	42	nan
2020-09-02 22:11:58	61	U07.2	COVID-19, virus not identified	54440	225563	COVID-19, virus not identified	Internal Medicine	Female	2	2020-09-02 22:11:58	2020	9	2	22	11	nan
2020-09-02 22:11:58	61	U07.2	COVID-19, virus not identified	54440	225925	COVID-19, virus not identified	Internal Medicine	Female	2	2020-09-02 22:11:58	2020	9	2	22	11	nan
2020-09-02 22:11:58	61	U07.2	COVID-19, virus not identified	54440	225925	COVID-19, virus not identified	Internal Medicine	Female	2	2020-09-02 22:11:58	2020	9	2	22	11	nan
2020-09-02 22:11:58	61	U07.2	COVID-19, virus not identified	54440	225925	COVID-19, virus not identified	Internal Medicine	Female	2	2020-09-02 22:11:58	2020	9	2	22	11	nan
2020-09-02 22:11:58	61	U07.2	COVID-19, virus not identified	54440	225925	COVID-19, virus not identified	Internal Medicine	Female	2	2020-09-02 22:11:58	2020	9	2	22	11	nan
2020-09-02 22:11:58	61	U07.2	COVID-19, virus not identified	54440	225925	COVID-19, virus not identified	Internal Medicine	Female	2	2020-09-02 22:11:58	2020	9	2	22	11	nan
2020-09-02 22:11:58	61	U07.2	COVID-19, virus not identified	54440	225925	COVID-19, virus not identified	Internal Medicine	Female	2	2020-09-02 22:11:58	2020	9	2	22	11	nan
2020-09-02 22:11:58	61	U07.2	COVID-19, virus not identified	54440	225925	COVID-19, virus not identified	Internal Medicine	Female	2	2020-09-02 22:11:58	2020	9	2	22	11	nan
2020-09-02 22:11:58	61	U07.2	COVID-19, virus not identified	54440	225925	COVID-19, virus not identified	Internal Medicine	Female	2	2020-09-02 22:11:58	2020	9	2	22	11	nan
2020-09-02 22:11:58	61	U07.2	COVID-19, virus not identified	54440	225925	COVID-19, virus not identified	Internal Medicine	Female	2	2020-09-02 22:11:58	2020	9	2	22	11	nan
2020-09-02 22:11:58	61	U07.2	COVID-19, virus not identified	54440	225925	COVID-19, virus not identified	Internal Medicine	Female	2	2020-09-02 22:11:58	2020	9	2	22	11	nan
2020-09-02 18:42:22	47	U07.2	COVID-19, virus not identified	54440	225550	COVID-19, virus not identified	Emergency Medicine	Male	1	2020-09-02 18:42:22	2020	9	2	18	42	nan																						7.02
2020-09-02 23:29:27	47	U07.2	COVID-19, virus not identified	54440	225562	COVID-19, virus not identified	Internal Medicine	Male	1	2020-09-02 23:29:27	2020	9	2	23	29	nan																						7.02
2020-09-02 18:56:47	64	U07.2	COVID-19, virus not identified	54440	225552	COVID-19, virus not identified	Emergency Medicine	Female	2	2020-09-02 18:56:47	2020	9	2	18	56	nan
2020-09-02 23:19:46	64	U07.2	COVID-19, virus not identified	54440	225561	COVID-19, virus not identified	Internal Medicine	Female	2	2020-09-02 23:19:46	2020	9	2	23	19	nan
2020-09-02 23:19:46	64	U07.2	COVID-19, virus not identified	54440	228421	COVID-19, virus not identified	Internal Medicine	Female	2	2020-09-02 23:19:46	2020	9	2	23	19	nan
2020-09-02 23:19:46	64	U07.2	COVID-19, virus not identified	54440	228421	COVID-19, virus not identified	Internal Medicine	Female	2	2020-09-02 23:19:46	2020	9	2	23	19	nan
2020-09-02 23:19:46	64	U07.2	COVID-19, virus not identified	54440	228421	COVID-19, virus not identified	Internal Medicine	Female	2	2020-09-02 23:19:46	2020	9	2	23	19	nan
2020-09-04 01:59:45	38	U07.2	COVID-19, virus not identified	54440	225911	COVID-19, virus not identified	Intensive Care Medicine	Male	1	2020-09-04 01:59:45	2020	9	4	1	59	nan
2020-09-04 20:49:06	68	U07.2	COVID-19, virus not identified	54440	225949	COVID-19, virus not identified	Emergency Medicine	Female	2	2020-09-04 20:49:06	2020	9	4	20	49	nan
2020-09-04 23:05:03	68	U07.2	COVID-19, virus not identified	54440	225953	COVID-19, virus not identified	Internal Medicine	Female	2	2020-09-04 23:05:03	2020	9	4	23	5	nan
2020-09-04 23:05:03	68	U07.2	COVID-19, virus not identified	54440	228271	COVID-19, virus not identified	Internal Medicine	Female	2	2020-09-04 23:05:03	2020	9	4	23	5	nan
2020-09-04 23:05:03	68	U07.2	COVID-19, virus not identified	54440	228271	COVID-19, virus not identified	Internal Medicine	Female	2	2020-09-04 23:05:03	2020	9	4	23	5	nan
2020-09-04 23:05:03	68	U07.2	COVID-19, virus not identified	54440	228271	COVID-19, virus not identified	Internal Medicine	Female	2	2020-09-04 23:05:03	2020	9	4	23	5	nan
2020-09-10 00:31:02	76	U07.2	COVID-19, virus not identified	54440	227608	COVID-19, virus not identified	Emergency Medicine	Female	2	2020-09-10 00:31:02	2020	9	10	0	31	nan
2020-09-10 03:19:34	76	U07.2	COVID-19, virus not identified	54440	227620	COVID-19, virus not identified	Internal Medicine	Female	2	2020-09-10 03:19:34	2020	9	10	3	19	nan
2020-09-10 03:19:34	76	U07.2	COVID-19, virus not identified	54440	230617	COVID-19, virus not identified	Internal Medicine	Female	2	2020-09-10 03:19:34	2020	9	10	3	19	nan
2020-09-10 03:19:34	76	U07.2	COVID-19, virus not identified	54440	230617	COVID-19, virus not identified	Internal Medicine	Female	2	2020-09-10 03:19:34	2020	9	10	3	19	nan
2020-09-10 03:19:34	76	U07.2	COVID-19, virus not identified	54440	230617	COVID-19, virus not identified	Internal Medicine	Female	2	2020-09-10 03:19:34	2020	9	10	3	19	nan
2020-09-11 20:51:00	71	U07.2	COVID-19, virus not identified	54440	228003	COVID-19, virus not identified	Intensive Care Medicine	Male	1	2020-09-11 20:51:00	2020	9	11	20	51	nan
2020-09-11 20:51:00	71	U07.2	COVID-19, virus not identified	54440	229929	COVID-19, virus not identified	Intensive Care Medicine	Male	1	2020-09-11 20:51:00	2020	9	11	20	51	nan
2020-09-13 20:26:36	37	U07.2	COVID-19, virus not identified	54440	228476	COVID-19, virus not identified	Internal Medicine	Male	1	2020-09-13 20:26:36	2020	9	13	20	26	nan																			14.3		5.15	7.51
2020-09-13 20:26:36	37	U07.2	COVID-19, virus not identified	54440	232286	COVID-19, virus not identified	Internal Medicine	Male	1	2020-09-13 20:26:36	2020	9	13	20	26	nan																			14.3		5.15	7.51
2020-09-13 20:26:36	37	U07.2	COVID-19, virus not identified	54440	232286	COVID-19, virus not identified	Internal Medicine	Male	1	2020-09-13 20:26:36	2020	9	13	20	26	nan																			14.3		5.15	7.51
2020-09-15 04:42:24	59	U07.2	COVID-19, virus not identified	54440	228887	COVID-19, virus not identified	Internal Medicine	Male	1	2020-09-15 04:42:24	2020	9	15	4	42	Positive																			13.4		5.79	8.01
2020-09-15 04:42:24	59	U07.2	COVID-19, virus not identified	54440	230950	COVID-19, virus not identified	Internal Medicine	Male	1	2020-09-15 04:42:24	2020	9	15	4	42	Positive																			13.4		5.79	8.01
2020-09-15 04:42:24	59	U07.2	COVID-19, virus not identified	54440	230950	COVID-19, virus not identified	Internal Medicine	Male	1	2020-09-15 04:42:24	2020	9	15	4	42	Positive																			13.4		5.79	8.01
2020-09-15 04:42:24	59	U07.2	COVID-19, virus not identified	54440	230950	COVID-19, virus not identified	Internal Medicine	Male	1	2020-09-15 04:42:24	2020	9	15	4	42	Positive																			13.4		5.79	8.01
2020-09-15 19:33:32	49	U07.2	COVID-19, virus not identified	54440	229269	COVID-19, virus not identified	Intensive Care Medicine	Female	2	2020-09-15 19:33:32	2020	9	15	19	33	nan				191		11.05	126.05												10.6		3.89	14.98
2020-09-15 21:16:03	49	U07.2	COVID-19, virus not identified	54440	229274	COVID-19, virus not identified	Internal Medicine	Female	2	2020-09-15 21:16:03	2020	9	15	21	16	nan				191		11.05	126.05												10.6		3.89	14.98
2020-09-15 21:16:03	49	U07.2	COVID-19, virus not identified	54440	230785	COVID-19, virus not identified	Internal Medicine	Female	2	2020-09-15 21:16:03	2020	9	15	21	16	nan				191		11.05	126.05												10.6		3.89	14.98
2020-09-15 21:16:03	49	U07.2	COVID-19, virus not identified	54440	230785	COVID-19, virus not identified	Internal Medicine	Female	2	2020-09-15 21:16:03	2020	9	15	21	16	nan				191		11.05	126.05												10.6		3.89	14.98
2020-09-15 21:16:03	49	U07.2	COVID-19, virus not identified	54440	230785	COVID-19, virus not identified	Internal Medicine	Female	2	2020-09-15 21:16:03	2020	9	15	21	16	nan				191		11.05	126.05												10.6		3.89	14.98
2020-09-20 23:45:56	48	U07.2	COVID-19, virus not identified	54440	230653	COVID-19, virus not identified	Emergency Medicine	Male	1	2020-09-20 23:45:56	2020	9	20	23	45	nan						3.88	61.92												15.2		6.1	10.14
2020-09-21 22:00:36	64	U07.2	COVID-19, virus not identified	54440	231113	COVID-19, virus not identified	Intensive Care Medicine	Female	2	2020-09-21 22:00:36	2020	9	21	22	0	Positive																			14.7		5.28	9.04
2020-09-22 01:39:36	64	U07.2	COVID-19, virus not identified	54440	231116	COVID-19, virus not identified	Internal Medicine	Female	2	2020-09-22 01:39:36	2020	9	22	1	39	Positive																			14.7		5.28	9.04
2020-09-22 01:39:36	64	U07.2	COVID-19, virus not identified	54440	232515	COVID-19, virus not identified	Internal Medicine	Female	2	2020-09-22 01:39:36	2020	9	22	1	39	Positive																			14.7		5.28	9.04
2020-09-22 01:39:36	64	U07.2	COVID-19, virus not identified	54440	232515	COVID-19, virus not identified	Internal Medicine	Female	2	2020-09-22 01:39:36	2020	9	22	1	39	Positive																			14.7		5.28	9.04
2020-09-25 22:21:56	31	U07.2	COVID-19, virus not identified	54440	231807	COVID-19, virus not identified	Internal Medicine	Male	1	2020-09-25 22:21:56	2020	9	25	22	21	nan							95.76												12.5		5.55	8.04
2020-09-25 22:21:56	31	U07.2	COVID-19, virus not identified	54440	233415	COVID-19, virus not identified	Internal Medicine	Male	1	2020-09-25 22:21:56	2020	9	25	22	21	nan							95.76												12.5		5.55	8.04
2020-09-25 22:21:56	31	U07.2	COVID-19, virus not identified	54440	233415	COVID-19, virus not identified	Internal Medicine	Male	1	2020-09-25 22:21:56	2020	9	25	22	21	nan							95.76												12.5		5.55	8.04
2020-09-25 22:21:56	31	U07.2	COVID-19, virus not identified	54440	233415	COVID-19, virus not identified	Internal Medicine	Male	1	2020-09-25 22:21:56	2020	9	25	22	21	nan							95.76												12.5		5.55	8.04
2020-09-25 18:09:37	86	U07.2	COVID-19, virus not identified	54440	231798	COVID-19, virus not identified	Intensive Care Medicine	Female	2	2020-09-25 18:09:37	2020	9	25	18	9	Negative						4.9	78.76	26	18	16	2.9	43	60.4						13.6		4.78	10.46
2020-09-25 18:09:37	86	U07.2	COVID-19, virus not identified	54440	233804	COVID-19, virus not identified	Intensive Care Medicine	Female	2	2020-09-25 18:09:37	2020	9	25	18	9	Negative						4.9	78.76	26	18	16	2.9	43	60.4						13.6		4.78	10.46
2020-09-25 18:09:37	86	U07.2	COVID-19, virus not identified	54440	233804	COVID-19, virus not identified	Intensive Care Medicine	Female	2	2020-09-25 18:09:37	2020	9	25	18	9	Negative						4.9	78.76	26	18	16	2.9	43	60.4						13.6		4.78	10.46
2020-09-25 18:09:37	86	U07.2	COVID-19, virus not identified	54440	233804	COVID-19, virus not identified	Intensive Care Medicine	Female	2	2020-09-25 18:09:37	2020	9	25	18	9	Negative						4.9	78.76	26	18	16	2.9	43	60.4						13.6		4.78	10.46
2020-09-25 18:09:37	86	U07.2	COVID-19, virus not identified	54440	233804	COVID-19, virus not identified	Intensive Care Medicine	Female	2	2020-09-25 18:09:37	2020	9	25	18	9	Negative						4.9	78.76	26	18	16	2.9	43	60.4						13.6		4.78	10.46
2020-09-25 18:09:37	86	U07.2	COVID-19, virus not identified	54440	233804	COVID-19, virus not identified	Intensive Care Medicine	Female	2	2020-09-25 18:09:37	2020	9	25	18	9	Negative						4.9	78.76	26	18	16	2.9	43	60.4						13.6		4.78	10.46
2020-09-25 18:09:37	86	U07.2	COVID-19, virus not identified	54440	233804	COVID-19, virus not identified	Intensive Care Medicine	Female	2	2020-09-25 18:09:37	2020	9	25	18	9	Negative						4.9	78.76	26	18	16	2.9	43	60.4						13.6		4.78	10.46
2020-09-25 18:09:37	86	U07.2	COVID-19, virus not identified	54440	233804	COVID-19, virus not identified	Intensive Care Medicine	Female	2	2020-09-25 18:09:37	2020	9	25	18	9	Negative						4.9	78.76	26	18	16	2.9	43	60.4						13.6		4.78	10.46
2020-09-25 18:09:37	86	U07.2	COVID-19, virus not identified	54440	233804	COVID-19, virus not identified	Intensive Care Medicine	Female	2	2020-09-25 18:09:37	2020	9	25	18	9	Negative						4.9	78.76	26	18	16	2.9	43	60.4						13.6		4.78	10.46
2020-09-25 18:09:37	86	U07.2	COVID-19, virus not identified	54440	233804	COVID-19, virus not identified	Intensive Care Medicine	Female	2	2020-09-25 18:09:37	2020	9	25	18	9	Negative						4.9	78.76	26	18	16	2.9	43	60.4						13.6		4.78	10.46
2020-09-25 18:09:37	86	U07.2	COVID-19, virus not identified	54440	233804	COVID-19, virus not identified	Intensive Care Medicine	Female	2	2020-09-25 18:09:37	2020	9	25	18	9	Negative						4.9	78.76	26	18	16	2.9	43	60.4						13.6		4.78	10.46
2020-09-25 18:09:37	86	U07.2	COVID-19, virus not identified	54440	233804	COVID-19, virus not identified	Intensive Care Medicine	Female	2	2020-09-25 18:09:37	2020	9	25	18	9	Negative						4.9	78.76	26	18	16	2.9	43	60.4						13.6		4.78	10.46
2020-10-23 01:40:29	70	U07.2	COVID-19, virus not identified	54440	240427	COVID-19, virus not identified	Intensive Care Medicine	Male	1	2020-10-23 01:40:29	2020	10	23	1	40	Positive			1145.2	286				27	88	119									13.3		5.53	11.59
2020-10-23 01:40:29	70	U07.2	COVID-19, virus not identified	54440	256677	COVID-19, virus not identified	Intensive Care Medicine	Male	1	2020-10-23 01:40:29	2020	10	23	1	40	Positive			1145.2	286				27	88	119									13.3		5.53	11.59
2020-10-23 01:40:29	70	U07.2	COVID-19, virus not identified	54440	256677	COVID-19, virus not identified	Intensive Care Medicine	Male	1	2020-10-23 01:40:29	2020	10	23	1	40	Positive			1145.2	286				27	88	119									13.3		5.53	11.59
2020-10-23 01:40:29	70	U07.2	COVID-19, virus not identified	54440	256677	COVID-19, virus not identified	Intensive Care Medicine	Male	1	2020-10-23 01:40:29	2020	10	23	1	40	Positive			1145.2	286				27	88	119									13.3		5.53	11.59
2020-10-23 01:40:29	70	U07.2	COVID-19, virus not identified	54440	256677	COVID-19, virus not identified	Intensive Care Medicine	Male	1	2020-10-23 01:40:29	2020	10	23	1	40	Positive			1145.2	286				27	88	119									13.3		5.53	11.59
2020-10-23 01:40:29	70	U07.2	COVID-19, virus not identified	54440	256677	COVID-19, virus not identified	Intensive Care Medicine	Male	1	2020-10-23 01:40:29	2020	10	23	1	40	Positive			1145.2	286				27	88	119									13.3		5.53	11.59
2020-10-23 01:40:29	70	U07.2	COVID-19, virus not identified	54440	256677	COVID-19, virus not identified	Intensive Care Medicine	Male	1	2020-10-23 01:40:29	2020	10	23	1	40	Positive			1145.2	286				27	88	119									13.3		5.53	11.59
2020-10-23 01:40:29	70	U07.2	COVID-19, virus not identified	54440	256677	COVID-19, virus not identified	Intensive Care Medicine	Male	1	2020-10-23 01:40:29	2020	10	23	1	40	Positive			1145.2	286				27	88	119									13.3		5.53	11.59
2020-10-23 01:40:29	70	U07.2	COVID-19, virus not identified	54440	256677	COVID-19, virus not identified	Intensive Care Medicine	Male	1	2020-10-23 01:40:29	2020	10	23	1	40	Positive			1145.2	286				27	88	119									13.3		5.53	11.59
2020-09-27 18:04:45	49	U07.2	COVID-19, virus not identified	54440	232290	COVID-19, virus not identified	Emergency Medicine	Male	1	2020-09-27 18:04:45	2020	9	27	18	4	Positive		50
2020-09-29 08:34:35	49	U07.2	COVID-19, virus not identified	54440	232736	COVID-19, virus not identified	Emergency Medicine	Male	1	2020-09-29 08:34:35	2020	9	29	8	34	Positive		50
2020-09-30 00:33:06	71	U07.2	COVID-19, virus not identified	54440	233132	COVID-19, virus not identified	Internal Medicine	Male	1	2020-09-30 00:33:06	2020	9	30	0	33	nan							78.11												1.6		5.05	4.36
2020-09-30 01:40:27	71	U07.2	COVID-19, virus not identified	54440	233141	COVID-19, virus not identified	Internal Medicine	Male	1	2020-09-30 01:40:27	2020	9	30	1	40	nan							78.11												1.6		5.05	4.36
2020-09-30 01:40:27	71	U07.2	COVID-19, virus not identified	54440	235937	COVID-19, virus not identified	Internal Medicine	Male	1	2020-09-30 01:40:27	2020	9	30	1	40	nan							78.11												1.6		5.05	4.36
2020-09-30 01:40:27	71	U07.2	COVID-19, virus not identified	54440	235937	COVID-19, virus not identified	Internal Medicine	Male	1	2020-09-30 01:40:27	2020	9	30	1	40	nan							78.11												1.6		5.05	4.36
2020-10-01 12:52:56	58	U07.2	COVID-19, virus not identified	54440	233763	COVID-19, virus not identified	Emergency Medicine	Male	1	2020-10-01 12:52:56	2020	10	1	12	52	nan
2020-10-01 13:00:20	42	U07.2	COVID-19, virus not identified	54440	233764	COVID-19, virus not identified	Emergency Medicine	Male	1	2020-10-01 13:00:20	2020	10	1	13	0	nan
2020-10-01 18:50:39	38	U07.2	COVID-19, virus not identified	54440	233876	COVID-19, virus not identified	Emergency Medicine	Male	1	2020-10-01 18:50:39	2020	10	1	18	50	nan
2020-10-01 21:30:00	38	U07.2	COVID-19, virus not identified	54440	233880	COVID-19, virus not identified	Internal Medicine	Male	1	2020-10-01 21:30:00	2020	10	1	21	30	nan
2020-10-01 21:30:00	38	U07.2	COVID-19, virus not identified	54440	236820	COVID-19, virus not identified	Internal Medicine	Male	1	2020-10-01 21:30:00	2020	10	1	21	30	nan
2020-10-01 21:30:00	38	U07.2	COVID-19, virus not identified	54440	236820	COVID-19, virus not identified	Internal Medicine	Male	1	2020-10-01 21:30:00	2020	10	1	21	30	nan
2020-10-01 21:30:00	38	U07.2	COVID-19, virus not identified	54440	236820	COVID-19, virus not identified	Internal Medicine	Male	1	2020-10-01 21:30:00	2020	10	1	21	30	nan
2020-10-01 20:42:47	62	U07.2	COVID-19, virus not identified	54440	233879	COVID-19, virus not identified	Emergency Medicine	Male	1	2020-10-01 20:42:47	2020	10	1	20	42	nan
2020-10-01 23:43:58	62	U07.2	COVID-19, virus not identified	54440	233888	COVID-19, virus not identified	Internal Medicine	Male	1	2020-10-01 23:43:58	2020	10	1	23	43	nan
2020-10-01 23:43:58	62	U07.2	COVID-19, virus not identified	54440	236001	COVID-19, virus not identified	Internal Medicine	Male	1	2020-10-01 23:43:58	2020	10	1	23	43	nan
2020-10-01 23:43:58	62	U07.2	COVID-19, virus not identified	54440	236001	COVID-19, virus not identified	Internal Medicine	Male	1	2020-10-01 23:43:58	2020	10	1	23	43	nan
2020-10-01 23:43:58	62	U07.2	COVID-19, virus not identified	54440	236001	COVID-19, virus not identified	Internal Medicine	Male	1	2020-10-01 23:43:58	2020	10	1	23	43	nan
2020-10-01 23:43:58	62	U07.2	COVID-19, virus not identified	54440	236001	COVID-19, virus not identified	Internal Medicine	Male	1	2020-10-01 23:43:58	2020	10	1	23	43	nan
2020-10-01 23:43:58	62	U07.2	COVID-19, virus not identified	54440	236001	COVID-19, virus not identified	Internal Medicine	Male	1	2020-10-01 23:43:58	2020	10	1	23	43	nan
2020-10-01 23:43:58	62	U07.2	COVID-19, virus not identified	54440	236001	COVID-19, virus not identified	Internal Medicine	Male	1	2020-10-01 23:43:58	2020	10	1	23	43	nan
2020-10-01 23:43:58	62	U07.2	COVID-19, virus not identified	54440	236001	COVID-19, virus not identified	Internal Medicine	Male	1	2020-10-01 23:43:58	2020	10	1	23	43	nan
2020-10-01 23:43:58	62	U07.2	COVID-19, virus not identified	54440	236001	COVID-19, virus not identified	Internal Medicine	Male	1	2020-10-01 23:43:58	2020	10	1	23	43	nan
2020-10-03 19:53:58	72	U07.2	COVID-19, virus not identified	54440	233977	COVID-19, virus not identified	Emergency Medicine	Male	1	2020-10-03 19:53:58	2020	10	3	19	53	nan
2020-10-04 01:24:14	72	U07.2	COVID-19, virus not identified	54440	233982	COVID-19, virus not identified	Internal Medicine	Male	1	2020-10-04 01:24:14	2020	10	4	1	24	nan
2020-10-04 01:24:14	72	U07.2	COVID-19, virus not identified	54440	234896	COVID-19, virus not identified	Internal Medicine	Male	1	2020-10-04 01:24:14	2020	10	4	1	24	nan
2020-10-04 01:24:14	72	U07.2	COVID-19, virus not identified	54440	234896	COVID-19, virus not identified	Internal Medicine	Male	1	2020-10-04 01:24:14	2020	10	4	1	24	nan
2020-10-04 01:24:14	72	U07.2	COVID-19, virus not identified	54440	234896	COVID-19, virus not identified	Internal Medicine	Male	1	2020-10-04 01:24:14	2020	10	4	1	24	nan
2020-10-04 01:24:14	72	U07.2	COVID-19, virus not identified	54440	234896	COVID-19, virus not identified	Internal Medicine	Male	1	2020-10-04 01:24:14	2020	10	4	1	24	nan
2020-10-04 01:24:14	72	U07.2	COVID-19, virus not identified	54440	234896	COVID-19, virus not identified	Internal Medicine	Male	1	2020-10-04 01:24:14	2020	10	4	1	24	nan
2020-10-04 01:24:14	72	U07.2	COVID-19, virus not identified	54440	234896	COVID-19, virus not identified	Internal Medicine	Male	1	2020-10-04 01:24:14	2020	10	4	1	24	nan
2020-10-16 21:45:55	63	U07.2	COVID-19, virus not identified	54440	238235	COVID-19, virus not identified	General Surgery	Female	2	2020-10-16 21:45:55	2020	10	16	21	45	nan				307		2.43	52.26												13.6		4.88	7.02
2020-10-17 01:04:35	63	U07.2	COVID-19, virus not identified	54440	238248	COVID-19, virus not identified	Internal Medicine	Female	2	2020-10-17 01:04:35	2020	10	17	1	4	nan				307		2.43	52.26												13.6		4.88	7.02
2020-10-17 01:04:35	63	U07.2	COVID-19, virus not identified	54440	241667	COVID-19, virus not identified	Internal Medicine	Female	2	2020-10-17 01:04:35	2020	10	17	1	4	nan				307		2.43	52.26												13.6		4.88	7.02
2020-10-17 01:04:35	63	U07.2	COVID-19, virus not identified	54440	241667	COVID-19, virus not identified	Internal Medicine	Female	2	2020-10-17 01:04:35	2020	10	17	1	4	nan				307		2.43	52.26												13.6		4.88	7.02
2020-10-17 01:04:35	63	U07.2	COVID-19, virus not identified	54440	241667	COVID-19, virus not identified	Internal Medicine	Female	2	2020-10-17 01:04:35	2020	10	17	1	4	nan				307		2.43	52.26												13.6		4.88	7.02
2020-10-17 01:04:35	63	U07.2	COVID-19, virus not identified	54440	241667	COVID-19, virus not identified	Internal Medicine	Female	2	2020-10-17 01:04:35	2020	10	17	1	4	nan				307		2.43	52.26												13.6		4.88	7.02
2020-10-18 21:44:46	47	U07.2	COVID-19, virus not identified	54440	238743	COVID-19, virus not identified	Intensive Care Medicine	Male	1	2020-10-18 21:44:46	2020	10	18	21	44	Positive	4.8	58	154.6					24	45	45									12.4		3.79	6.65
2020-10-19 03:49:51	47	U07.2	COVID-19, virus not identified	54440	238748	COVID-19, virus not identified	Internal Medicine	Male	1	2020-10-19 03:49:51	2020	10	19	3	49	Positive	4.8	58	154.6					24	45	45									12.4		3.79	6.65
2020-10-19 03:49:51	47	U07.2	COVID-19, virus not identified	54440	240209	COVID-19, virus not identified	Internal Medicine	Male	1	2020-10-19 03:49:51	2020	10	19	3	49	Positive	4.8	58	154.6					24	45	45									12.4		3.79	6.65
2020-10-19 03:49:51	47	U07.2	COVID-19, virus not identified	54440	240209	COVID-19, virus not identified	Internal Medicine	Male	1	2020-10-19 03:49:51	2020	10	19	3	49	Positive	4.8	58	154.6					24	45	45									12.4		3.79	6.65
2020-10-19 03:49:51	47	U07.2	COVID-19, virus not identified	54440	240209	COVID-19, virus not identified	Internal Medicine	Male	1	2020-10-19 03:49:51	2020	10	19	3	49	Positive	4.8	58	154.6					24	45	45									12.4		3.79	6.65
2020-10-19 03:49:51	47	U07.2	COVID-19, virus not identified	54440	240209	COVID-19, virus not identified	Internal Medicine	Male	1	2020-10-19 03:49:51	2020	10	19	3	49	Positive	4.8	58	154.6					24	45	45									12.4		3.79	6.65
2020-10-19 03:49:51	47	U07.2	COVID-19, virus not identified	54440	240209	COVID-19, virus not identified	Internal Medicine	Male	1	2020-10-19 03:49:51	2020	10	19	3	49	Positive	4.8	58	154.6					24	45	45									12.4		3.79	6.65
2020-10-19 03:49:51	47	U07.2	COVID-19, virus not identified	54440	240209	COVID-19, virus not identified	Internal Medicine	Male	1	2020-10-19 03:49:51	2020	10	19	3	49	Positive	4.8	58	154.6					24	45	45									12.4		3.79	6.65
2020-10-19 03:49:51	47	U07.2	COVID-19, virus not identified	54440	240209	COVID-19, virus not identified	Internal Medicine	Male	1	2020-10-19 03:49:51	2020	10	19	3	49	Positive	4.8	58	154.6					24	45	45									12.4		3.79	6.65
2020-10-19 03:49:51	47	U07.2	COVID-19, virus not identified	54440	240209	COVID-19, virus not identified	Internal Medicine	Male	1	2020-10-19 03:49:51	2020	10	19	3	49	Positive	4.8	58	154.6					24	45	45									12.4		3.79	6.65
2020-10-19 03:49:51	47	U07.2	COVID-19, virus not identified	54440	240209	COVID-19, virus not identified	Internal Medicine	Male	1	2020-10-19 03:49:51	2020	10	19	3	49	Positive	4.8	58	154.6					24	45	45									12.4		3.79	6.65
2020-10-20 22:09:42	52	U07.2	COVID-19, virus not identified	54440	239581	COVID-19, virus not identified	Emergency Medicine	Female	2	2020-10-20 22:09:42	2020	10	20	22	9	Positive																			12.6		4.64	3.4
2020-10-21 01:54:32	52	U07.2	COVID-19, virus not identified	54440	239592	COVID-19, virus not identified	Internal Medicine	Female	2	2020-10-21 01:54:32	2020	10	21	1	54	Positive																			12.6		4.64	3.4
2020-10-21 01:54:32	52	U07.2	COVID-19, virus not identified	54440	243075	COVID-19, virus not identified	Internal Medicine	Female	2	2020-10-21 01:54:32	2020	10	21	1	54	Positive																			12.6		4.64	3.4
2020-10-21 01:54:32	52	U07.2	COVID-19, virus not identified	54440	243075	COVID-19, virus not identified	Internal Medicine	Female	2	2020-10-21 01:54:32	2020	10	21	1	54	Positive																			12.6		4.64	3.4
2020-10-21 01:54:32	52	U07.2	COVID-19, virus not identified	54440	243075	COVID-19, virus not identified	Internal Medicine	Female	2	2020-10-21 01:54:32	2020	10	21	1	54	Positive																			12.6		4.64	3.4
2020-10-24 21:47:53	51	U07.2	COVID-19, virus not identified	54440	240529	COVID-19, virus not identified	Emergency Medicine	Male	1	2020-10-24 21:47:53	2020	10	24	21	47	nan		80		331															14.4		5.36	10.01
2020-10-25 00:29:22	51	U07.2	COVID-19, virus not identified	54440	240535	COVID-19, virus not identified	Internal Medicine	Male	1	2020-10-25 00:29:22	2020	10	25	0	29	nan		80		331															14.4		5.36	10.01
2020-10-25 00:29:22	51	U07.2	COVID-19, virus not identified	54440	242738	COVID-19, virus not identified	Internal Medicine	Male	1	2020-10-25 00:29:22	2020	10	25	0	29	nan		80		331															14.4		5.36	10.01
2020-10-25 00:29:22	51	U07.2	COVID-19, virus not identified	54440	242738	COVID-19, virus not identified	Internal Medicine	Male	1	2020-10-25 00:29:22	2020	10	25	0	29	nan		80		331															14.4		5.36	10.01
2020-10-25 00:29:22	51	U07.2	COVID-19, virus not identified	54440	242738	COVID-19, virus not identified	Internal Medicine	Male	1	2020-10-25 00:29:22	2020	10	25	0	29	nan		80		331															14.4		5.36	10.01
2020-10-25 00:29:22	51	U07.2	COVID-19, virus not identified	54440	242738	COVID-19, virus not identified	Internal Medicine	Male	1	2020-10-25 00:29:22	2020	10	25	0	29	nan		80		331															14.4		5.36	10.01
2020-12-08 13:18:18	48	U07.2	COVID-19, virus not identified	54440	254769	COVID-19, virus not identified	Internal Medicine	Male	1	2020-12-08 13:18:18	2020	12	8	13	18	nan
2020-11-08 11:44:49	43	U07.2	COVID-19, virus not identified	54440	245171	COVID-19, virus not identified	General Surgery	Male	1	2020-11-08 11:44:49	2020	11	8	11	44	nan
2020-11-08 17:17:27	43	U07.2	COVID-19, virus not identified	54440	245193	COVID-19, virus not identified	Internal Medicine	Male	1	2020-11-08 17:17:27	2020	11	8	17	17	nan
2020-11-08 17:17:27	43	U07.2	COVID-19, virus not identified	54440	250212	COVID-19, virus not identified	Internal Medicine	Male	1	2020-11-08 17:17:27	2020	11	8	17	17	nan
2020-11-08 17:17:27	43	U07.2	COVID-19, virus not identified	54440	250212	COVID-19, virus not identified	Internal Medicine	Male	1	2020-11-08 17:17:27	2020	11	8	17	17	nan
2020-11-08 17:17:27	43	U07.2	COVID-19, virus not identified	54440	250212	COVID-19, virus not identified	Internal Medicine	Male	1	2020-11-08 17:17:27	2020	11	8	17	17	nan
2020-11-13 21:18:26	75	U07.2	COVID-19, virus not identified	54440	246981	COVID-19, virus not identified	General Surgery	Male	1	2020-11-13 21:18:26	2020	11	13	21	18	nan		72		642		4.51	79.9	32	29	29	19.5	33	67						16.1		5.13	3.99
2020-11-14 01:03:52	75	U07.2	COVID-19, virus not identified	54440	246988	COVID-19, virus not identified	Internal Medicine	Male	1	2020-11-14 01:03:52	2020	11	14	1	3	nan		72		642		4.51	79.9	32	29	29	19.5	33	67						16.1		5.13	3.99
2020-11-14 01:03:52	75	U07.2	COVID-19, virus not identified	54440	262997	COVID-19, virus not identified	Internal Medicine	Male	1	2020-11-14 01:03:52	2020	11	14	1	3	nan		72		642		4.51	79.9	32	29	29	19.5	33	67						16.1		5.13	3.99
2020-11-14 01:03:52	75	U07.2	COVID-19, virus not identified	54440	262997	COVID-19, virus not identified	Internal Medicine	Male	1	2020-11-14 01:03:52	2020	11	14	1	3	nan		72		642		4.51	79.9	32	29	29	19.5	33	67						16.1		5.13	3.99
2020-11-14 01:03:52	75	U07.2	COVID-19, virus not identified	54440	262997	COVID-19, virus not identified	Internal Medicine	Male	1	2020-11-14 01:03:52	2020	11	14	1	3	nan		72		642		4.51	79.9	32	29	29	19.5	33	67						16.1		5.13	3.99
2020-11-14 01:03:52	75	U07.2	COVID-19, virus not identified	54440	262997	COVID-19, virus not identified	Internal Medicine	Male	1	2020-11-14 01:03:52	2020	11	14	1	3	nan		72		642		4.51	79.9	32	29	29	19.5	33	67						16.1		5.13	3.99
2020-11-14 01:03:52	75	U07.2	COVID-19, virus not identified	54440	262997	COVID-19, virus not identified	Internal Medicine	Male	1	2020-11-14 01:03:52	2020	11	14	1	3	nan		72		642		4.51	79.9	32	29	29	19.5	33	67						16.1		5.13	3.99
2020-11-14 01:03:52	75	U07.2	COVID-19, virus not identified	54440	262997	COVID-19, virus not identified	Internal Medicine	Male	1	2020-11-14 01:03:52	2020	11	14	1	3	nan		72		642		4.51	79.9	32	29	29	19.5	33	67						16.1		5.13	3.99
2020-11-14 01:03:52	75	U07.2	COVID-19, virus not identified	54440	262997	COVID-19, virus not identified	Internal Medicine	Male	1	2020-11-14 01:03:52	2020	11	14	1	3	nan		72		642		4.51	79.9	32	29	29	19.5	33	67						16.1		5.13	3.99
2020-11-14 01:03:52	75	U07.2	COVID-19, virus not identified	54440	262997	COVID-19, virus not identified	Internal Medicine	Male	1	2020-11-14 01:03:52	2020	11	14	1	3	nan		72		642		4.51	79.9	32	29	29	19.5	33	67						16.1		5.13	3.99
2020-11-14 01:03:52	75	U07.2	COVID-19, virus not identified	54440	262997	COVID-19, virus not identified	Internal Medicine	Male	1	2020-11-14 01:03:52	2020	11	14	1	3	nan		72		642		4.51	79.9	32	29	29	19.5	33	67						16.1		5.13	3.99
2020-11-14 01:03:52	75	U07.2	COVID-19, virus not identified	54440	262997	COVID-19, virus not identified	Internal Medicine	Male	1	2020-11-14 01:03:52	2020	11	14	1	3	nan		72		642		4.51	79.9	32	29	29	19.5	33	67						16.1		5.13	3.99
2020-11-14 01:03:52	75	U07.2	COVID-19, virus not identified	54440	262997	COVID-19, virus not identified	Internal Medicine	Male	1	2020-11-14 01:03:52	2020	11	14	1	3	nan		72		642		4.51	79.9	32	29	29	19.5	33	67						16.1		5.13	3.99
2020-11-14 12:10:54	42	U07.2	COVID-19, virus not identified	54440	247009	COVID-19, virus not identified	Emergency Medicine	Male	1	2020-11-14 12:10:54	2020	11	14	12	10	nan																			14.6		5.8	7.9
2020-11-15 16:45:05	53	U07.2	COVID-19, virus not identified	54440	247429	COVID-19, virus not identified	Internal Medicine	Male	1	2020-11-15 16:45:05	2020	11	15	16	45	Negative								40											14.2		4.82	4.48
2020-11-15 16:45:05	53	U07.2	COVID-19, virus not identified	54440	249122	COVID-19, virus not identified	Internal Medicine	Male	1	2020-11-15 16:45:05	2020	11	15	16	45	Negative								40											14.2		4.82	4.48
2020-11-15 16:45:05	53	U07.2	COVID-19, virus not identified	54440	249122	COVID-19, virus not identified	Internal Medicine	Male	1	2020-11-15 16:45:05	2020	11	15	16	45	Negative								40											14.2		4.82	4.48
2020-11-15 16:45:05	53	U07.2	COVID-19, virus not identified	54440	249122	COVID-19, virus not identified	Internal Medicine	Male	1	2020-11-15 16:45:05	2020	11	15	16	45	Negative								40											14.2		4.82	4.48
2020-11-15 16:45:05	53	U07.2	COVID-19, virus not identified	54440	249122	COVID-19, virus not identified	Internal Medicine	Male	1	2020-11-15 16:45:05	2020	11	15	16	45	Negative								40											14.2		4.82	4.48
2020-11-18 18:58:08	40	U07.2	COVID-19, virus not identified	54440	248660	COVID-19, virus not identified	Intensive Care Medicine	Male	1	2020-11-18 18:58:08	2020	11	18	18	58	nan	0.6	3				4	114.49												17.4		6.02	6.52
2020-11-18 20:58:17	40	U07.2	COVID-19, virus not identified	54440	248666	COVID-19, virus not identified	Intensive Care Medicine	Male	1	2020-11-18 20:58:17	2020	11	18	20	58	nan	0.6	3				4	114.49												17.4		6.02	6.52
2020-11-18 20:58:17	40	U07.2	COVID-19, virus not identified	54440	248745	COVID-19, virus not identified	Intensive Care Medicine	Male	1	2020-11-18 20:58:17	2020	11	18	20	58	nan	0.6	3				4	114.49												17.4		6.02	6.52
2020-11-18 20:58:17	40	U07.2	COVID-19, virus not identified	54440	248745	COVID-19, virus not identified	Intensive Care Medicine	Male	1	2020-11-18 20:58:17	2020	11	18	20	58	nan	0.6	3				4	114.49												17.4		6.02	6.52
2020-11-18 20:58:17	40	U07.2	COVID-19, virus not identified	54440	248745	COVID-19, virus not identified	Intensive Care Medicine	Male	1	2020-11-18 20:58:17	2020	11	18	20	58	nan	0.6	3				4	114.49												17.4		6.02	6.52
2020-11-18 20:58:17	40	U07.2	COVID-19, virus not identified	54440	248745	COVID-19, virus not identified	Intensive Care Medicine	Male	1	2020-11-18 20:58:17	2020	11	18	20	58	nan	0.6	3				4	114.49												17.4		6.02	6.52
2020-11-18 20:58:17	40	U07.2	COVID-19, virus not identified	54440	248745	COVID-19, virus not identified	Intensive Care Medicine	Male	1	2020-11-18 20:58:17	2020	11	18	20	58	nan	0.6	3				4	114.49												17.4		6.02	6.52
2020-11-21 04:15:54	57	U07.2	COVID-19, virus not identified	54440	249103	COVID-19, virus not identified	Internal Medicine	Male	1	2020-11-21 04:15:54	2020	11	21	4	15	nan	9.6	40	929.6			16.6	90.9	30	18	13	26.1	55	68.1						15.7		5.72	9.22
2020-11-21 04:15:54	57	U07.2	COVID-19, virus not identified	54440	250914	COVID-19, virus not identified	Internal Medicine	Male	1	2020-11-21 04:15:54	2020	11	21	4	15	nan	9.6	40	929.6			16.6	90.9	30	18	13	26.1	55	68.1						15.7		5.72	9.22
2020-11-21 04:15:54	57	U07.2	COVID-19, virus not identified	54440	250914	COVID-19, virus not identified	Internal Medicine	Male	1	2020-11-21 04:15:54	2020	11	21	4	15	nan	9.6	40	929.6			16.6	90.9	30	18	13	26.1	55	68.1						15.7		5.72	9.22
2020-11-21 04:15:54	57	U07.2	COVID-19, virus not identified	54440	250914	COVID-19, virus not identified	Internal Medicine	Male	1	2020-11-21 04:15:54	2020	11	21	4	15	nan	9.6	40	929.6			16.6	90.9	30	18	13	26.1	55	68.1						15.7		5.72	9.22
2020-11-21 04:15:54	57	U07.2	COVID-19, virus not identified	54440	250914	COVID-19, virus not identified	Internal Medicine	Male	1	2020-11-21 04:15:54	2020	11	21	4	15	nan	9.6	40	929.6			16.6	90.9	30	18	13	26.1	55	68.1						15.7		5.72	9.22
2020-11-21 04:15:54	57	U07.2	COVID-19, virus not identified	54440	250914	COVID-19, virus not identified	Internal Medicine	Male	1	2020-11-21 04:15:54	2020	11	21	4	15	nan	9.6	40	929.6			16.6	90.9	30	18	13	26.1	55	68.1						15.7		5.72	9.22
2020-11-21 04:15:54	57	U07.2	COVID-19, virus not identified	54440	250914	COVID-19, virus not identified	Internal Medicine	Male	1	2020-11-21 04:15:54	2020	11	21	4	15	nan	9.6	40	929.6			16.6	90.9	30	18	13	26.1	55	68.1						15.7		5.72	9.22
2020-11-21 04:15:54	57	U07.2	COVID-19, virus not identified	54440	250914	COVID-19, virus not identified	Internal Medicine	Male	1	2020-11-21 04:15:54	2020	11	21	4	15	nan	9.6	40	929.6			16.6	90.9	30	18	13	26.1	55	68.1						15.7		5.72	9.22
2020-11-21 04:15:54	57	U07.2	COVID-19, virus not identified	54440	250914	COVID-19, virus not identified	Internal Medicine	Male	1	2020-11-21 04:15:54	2020	11	21	4	15	nan	9.6	40	929.6			16.6	90.9	30	18	13	26.1	55	68.1						15.7		5.72	9.22
2020-11-21 04:15:54	57	U07.2	COVID-19, virus not identified	54440	250914	COVID-19, virus not identified	Internal Medicine	Male	1	2020-11-21 04:15:54	2020	11	21	4	15	nan	9.6	40	929.6			16.6	90.9	30	18	13	26.1	55	68.1						15.7		5.72	9.22
2020-11-21 04:15:54	57	U07.2	COVID-19, virus not identified	54440	250914	COVID-19, virus not identified	Internal Medicine	Male	1	2020-11-21 04:15:54	2020	11	21	4	15	nan	9.6	40	929.6			16.6	90.9	30	18	13	26.1	55	68.1						15.7		5.72	9.22
2020-11-21 04:15:54	57	U07.2	COVID-19, virus not identified	54440	250914	COVID-19, virus not identified	Internal Medicine	Male	1	2020-11-21 04:15:54	2020	11	21	4	15	nan	9.6	40	929.6			16.6	90.9	30	18	13	26.1	55	68.1						15.7		5.72	9.22
2020-11-21 04:15:54	57	U07.2	COVID-19, virus not identified	54440	250914	COVID-19, virus not identified	Internal Medicine	Male	1	2020-11-21 04:15:54	2020	11	21	4	15	nan	9.6	40	929.6			16.6	90.9	30	18	13	26.1	55	68.1						15.7		5.72	9.22
2020-11-21 04:15:54	57	U07.2	COVID-19, virus not identified	54440	250914	COVID-19, virus not identified	Internal Medicine	Male	1	2020-11-21 04:15:54	2020	11	21	4	15	nan	9.6	40	929.6			16.6	90.9	30	18	13	26.1	55	68.1						15.7		5.72	9.22
2020-11-21 04:15:54	57	U07.2	COVID-19, virus not identified	54440	250914	COVID-19, virus not identified	Internal Medicine	Male	1	2020-11-21 04:15:54	2020	11	21	4	15	nan	9.6	40	929.6			16.6	90.9	30	18	13	26.1	55	68.1						15.7		5.72	9.22
2020-11-21 21:19:08	53	U07.2	COVID-19, virus not identified	54440	249140	COVID-19, virus not identified	Internal Medicine	Female	2	2020-11-21 21:19:08	2020	11	21	21	19	nan				276				34	74	21	5.1	261	62.7						13.5		4.43	13.01
2020-11-21 21:19:08	53	U07.2	COVID-19, virus not identified	54440	259481	COVID-19, virus not identified	Internal Medicine	Female	2	2020-11-21 21:19:08	2020	11	21	21	19	nan				276				34	74	21	5.1	261	62.7						13.5		4.43	13.01
2020-11-21 21:19:08	53	U07.2	COVID-19, virus not identified	54440	259481	COVID-19, virus not identified	Internal Medicine	Female	2	2020-11-21 21:19:08	2020	11	21	21	19	nan				276				34	74	21	5.1	261	62.7						13.5		4.43	13.01
2020-11-21 21:19:08	53	U07.2	COVID-19, virus not identified	54440	259481	COVID-19, virus not identified	Internal Medicine	Female	2	2020-11-21 21:19:08	2020	11	21	21	19	nan				276				34	74	21	5.1	261	62.7						13.5		4.43	13.01
2020-11-21 21:19:08	53	U07.2	COVID-19, virus not identified	54440	259481	COVID-19, virus not identified	Internal Medicine	Female	2	2020-11-21 21:19:08	2020	11	21	21	19	nan				276				34	74	21	5.1	261	62.7						13.5		4.43	13.01
2020-11-21 21:19:08	53	U07.2	COVID-19, virus not identified	54440	259481	COVID-19, virus not identified	Internal Medicine	Female	2	2020-11-21 21:19:08	2020	11	21	21	19	nan				276				34	74	21	5.1	261	62.7						13.5		4.43	13.01
2020-11-21 21:19:08	53	U07.2	COVID-19, virus not identified	54440	259481	COVID-19, virus not identified	Internal Medicine	Female	2	2020-11-21 21:19:08	2020	11	21	21	19	nan				276				34	74	21	5.1	261	62.7						13.5		4.43	13.01
2020-11-21 21:19:08	53	U07.2	COVID-19, virus not identified	54440	259481	COVID-19, virus not identified	Internal Medicine	Female	2	2020-11-21 21:19:08	2020	11	21	21	19	nan				276				34	74	21	5.1	261	62.7						13.5		4.43	13.01
2020-11-21 21:19:08	53	U07.2	COVID-19, virus not identified	54440	259481	COVID-19, virus not identified	Internal Medicine	Female	2	2020-11-21 21:19:08	2020	11	21	21	19	nan				276				34	74	21	5.1	261	62.7						13.5		4.43	13.01
2020-11-21 21:19:08	53	U07.2	COVID-19, virus not identified	54440	259481	COVID-19, virus not identified	Internal Medicine	Female	2	2020-11-21 21:19:08	2020	11	21	21	19	nan				276				34	74	21	5.1	261	62.7						13.5		4.43	13.01
2020-11-22 11:19:11	77	U07.2	COVID-19, virus not identified	54440	249372	COVID-19, virus not identified	Emergency Medicine	Male	1	2020-11-22 11:19:11	2020	11	22	11	19	Negative	9.6					5.22	104.35												9.5		2.93	8.97
2020-11-22 17:23:47	77	U07.2	COVID-19, virus not identified	54440	249580	COVID-19, virus not identified	Intensive Care Medicine	Male	1	2020-11-22 17:23:47	2020	11	22	17	23	Negative	9.6					5.22	104.35												9.5		2.93	8.97
2020-11-22 17:23:47	77	U07.2	COVID-19, virus not identified	54440	250052	COVID-19, virus not identified	Intensive Care Medicine	Male	1	2020-11-22 17:23:47	2020	11	22	17	23	Negative	9.6					5.22	104.35												9.5		2.93	8.97
2020-11-22 17:23:47	77	U07.2	COVID-19, virus not identified	54440	250052	COVID-19, virus not identified	Intensive Care Medicine	Male	1	2020-11-22 17:23:47	2020	11	22	17	23	Negative	9.6					5.22	104.35												9.5		2.93	8.97
2020-11-22 17:23:47	77	U07.2	COVID-19, virus not identified	54440	250052	COVID-19, virus not identified	Intensive Care Medicine	Male	1	2020-11-22 17:23:47	2020	11	22	17	23	Negative	9.6					5.22	104.35												9.5		2.93	8.97
2020-11-22 17:23:47	77	U07.2	COVID-19, virus not identified	54440	250052	COVID-19, virus not identified	Intensive Care Medicine	Male	1	2020-11-22 17:23:47	2020	11	22	17	23	Negative	9.6					5.22	104.35												9.5		2.93	8.97
2020-11-22 17:23:47	77	U07.2	COVID-19, virus not identified	54440	250052	COVID-19, virus not identified	Intensive Care Medicine	Male	1	2020-11-22 17:23:47	2020	11	22	17	23	Negative	9.6					5.22	104.35												9.5		2.93	8.97
2020-11-23 16:05:35	56	U07.2	COVID-19, virus not identified	54440	250003	COVID-19, virus not identified	Internal Medicine	Male	1	2020-11-23 16:05:35	2020	11	23	16	5	Negative						3.99	89.12	39		32									13.5		5.11	12.7
2020-11-23 16:05:35	56	U07.2	COVID-19, virus not identified	54440	250617	COVID-19, virus not identified	Internal Medicine	Male	1	2020-11-23 16:05:35	2020	11	23	16	5	Negative						3.99	89.12	39		32									13.5		5.11	12.7
2020-11-23 16:05:35	56	U07.2	COVID-19, virus not identified	54440	250617	COVID-19, virus not identified	Internal Medicine	Male	1	2020-11-23 16:05:35	2020	11	23	16	5	Negative						3.99	89.12	39		32									13.5		5.11	12.7
2020-11-23 16:05:35	56	U07.2	COVID-19, virus not identified	54440	250617	COVID-19, virus not identified	Internal Medicine	Male	1	2020-11-23 16:05:35	2020	11	23	16	5	Negative						3.99	89.12	39		32									13.5		5.11	12.7
2020-11-23 16:05:35	56	U07.2	COVID-19, virus not identified	54440	250617	COVID-19, virus not identified	Internal Medicine	Male	1	2020-11-23 16:05:35	2020	11	23	16	5	Negative						3.99	89.12	39		32									13.5		5.11	12.7
2020-11-23 16:05:35	56	U07.2	COVID-19, virus not identified	54440	250617	COVID-19, virus not identified	Internal Medicine	Male	1	2020-11-23 16:05:35	2020	11	23	16	5	Negative						3.99	89.12	39		32									13.5		5.11	12.7
2020-11-23 16:05:35	56	U07.2	COVID-19, virus not identified	54440	250617	COVID-19, virus not identified	Internal Medicine	Male	1	2020-11-23 16:05:35	2020	11	23	16	5	Negative						3.99	89.12	39		32									13.5		5.11	12.7
2020-11-23 16:05:35	56	U07.2	COVID-19, virus not identified	54440	250617	COVID-19, virus not identified	Internal Medicine	Male	1	2020-11-23 16:05:35	2020	11	23	16	5	Negative						3.99	89.12	39		32									13.5		5.11	12.7
2020-11-23 14:41:45	44	U07.2	COVID-19, virus not identified	54440	249924	COVID-19, virus not identified	Internal Medicine	Female	2	2020-11-23 14:41:45	2020	11	23	14	41	Negative	9.6	50				3.84	69.95												12.7		4.44	7.9
2020-11-23 14:41:45	44	U07.2	COVID-19, virus not identified	54440	251371	COVID-19, virus not identified	Internal Medicine	Female	2	2020-11-23 14:41:45	2020	11	23	14	41	Negative	9.6	50				3.84	69.95												12.7		4.44	7.9
2020-11-23 14:41:45	44	U07.2	COVID-19, virus not identified	54440	251371	COVID-19, virus not identified	Internal Medicine	Female	2	2020-11-23 14:41:45	2020	11	23	14	41	Negative	9.6	50				3.84	69.95												12.7		4.44	7.9
2020-11-23 14:41:45	44	U07.2	COVID-19, virus not identified	54440	251371	COVID-19, virus not identified	Internal Medicine	Female	2	2020-11-23 14:41:45	2020	11	23	14	41	Negative	9.6	50				3.84	69.95												12.7		4.44	7.9
2020-11-23 14:41:45	44	U07.2	COVID-19, virus not identified	54440	251371	COVID-19, virus not identified	Internal Medicine	Female	2	2020-11-23 14:41:45	2020	11	23	14	41	Negative	9.6	50				3.84	69.95												12.7		4.44	7.9
2020-11-23 14:41:45	44	U07.2	COVID-19, virus not identified	54440	251371	COVID-19, virus not identified	Internal Medicine	Female	2	2020-11-23 14:41:45	2020	11	23	14	41	Negative	9.6	50				3.84	69.95												12.7		4.44	7.9
2020-11-23 14:41:45	44	U07.2	COVID-19, virus not identified	54440	251371	COVID-19, virus not identified	Internal Medicine	Female	2	2020-11-23 14:41:45	2020	11	23	14	41	Negative	9.6	50				3.84	69.95												12.7		4.44	7.9
2020-11-23 14:41:45	44	U07.2	COVID-19, virus not identified	54440	251371	COVID-19, virus not identified	Internal Medicine	Female	2	2020-11-23 14:41:45	2020	11	23	14	41	Negative	9.6	50				3.84	69.95												12.7		4.44	7.9
2020-11-23 15:52:25	35	U07.2	COVID-19, virus not identified	54440	250009	COVID-19, virus not identified	Emergency Medicine	Male	1	2020-11-23 15:52:25	2020	11	23	15	52	nan				244		5.47	89.38												18.4		6.23	11.69
2020-11-23 18:51:06	35	U07.2	COVID-19, virus not identified	54440	250016	COVID-19, virus not identified	Internal Medicine	Male	1	2020-11-23 18:51:06	2020	11	23	18	51	nan				244		5.47	89.38												18.4		6.23	11.69
2020-11-23 18:51:06	35	U07.2	COVID-19, virus not identified	54440	251635	COVID-19, virus not identified	Internal Medicine	Male	1	2020-11-23 18:51:06	2020	11	23	18	51	nan				244		5.47	89.38												18.4		6.23	11.69
2020-11-23 18:51:06	35	U07.2	COVID-19, virus not identified	54440	251635	COVID-19, virus not identified	Internal Medicine	Male	1	2020-11-23 18:51:06	2020	11	23	18	51	nan				244		5.47	89.38												18.4		6.23	11.69
2020-11-23 18:51:06	35	U07.2	COVID-19, virus not identified	54440	251635	COVID-19, virus not identified	Internal Medicine	Male	1	2020-11-23 18:51:06	2020	11	23	18	51	nan				244		5.47	89.38												18.4		6.23	11.69
2020-11-23 18:51:06	35	U07.2	COVID-19, virus not identified	54440	251635	COVID-19, virus not identified	Internal Medicine	Male	1	2020-11-23 18:51:06	2020	11	23	18	51	nan				244		5.47	89.38												18.4		6.23	11.69
2020-11-27 19:18:10	91	U07.2	COVID-19, virus not identified	54440	251402	COVID-19, virus not identified	Internal Medicine	Male	1	2020-11-27 19:18:10	2020	11	27	19	18	Positive				343															14		4.75	6.28
2020-11-27 19:18:10	91	U07.2	COVID-19, virus not identified	54440	253120	COVID-19, virus not identified	Internal Medicine	Male	1	2020-11-27 19:18:10	2020	11	27	19	18	Positive				343															14		4.75	6.28
2020-11-27 19:18:10	91	U07.2	COVID-19, virus not identified	54440	253120	COVID-19, virus not identified	Internal Medicine	Male	1	2020-11-27 19:18:10	2020	11	27	19	18	Positive				343															14		4.75	6.28
2020-11-27 19:18:10	91	U07.2	COVID-19, virus not identified	54440	253120	COVID-19, virus not identified	Internal Medicine	Male	1	2020-11-27 19:18:10	2020	11	27	19	18	Positive				343															14		4.75	6.28
2020-11-27 19:18:10	91	U07.2	COVID-19, virus not identified	54440	253120	COVID-19, virus not identified	Internal Medicine	Male	1	2020-11-27 19:18:10	2020	11	27	19	18	Positive				343															14		4.75	6.28
2020-12-05 19:06:48	61	U07.2	COVID-19, virus not identified	54440	253612	COVID-19, virus not identified	Internal Medicine	Male	1	2020-12-05 19:06:48	2020	12	5	19	6	nan
2020-12-05 19:06:48	61	U07.2	COVID-19, virus not identified	54440	253840	COVID-19, virus not identified	Internal Medicine	Male	1	2020-12-05 19:06:48	2020	12	5	19	6	nan
2020-12-05 19:06:48	61	U07.2	COVID-19, virus not identified	54440	253840	COVID-19, virus not identified	Internal Medicine	Male	1	2020-12-05 19:06:48	2020	12	5	19	6	nan
2020-12-05 19:06:48	61	U07.2	COVID-19, virus not identified	54440	253840	COVID-19, virus not identified	Internal Medicine	Male	1	2020-12-05 19:06:48	2020	12	5	19	6	nan
2020-12-06 18:34:05	82	U07.2	COVID-19, virus not identified	54440	254066	COVID-19, virus not identified	General Surgery	Female	2	2020-12-06 18:34:05	2020	12	6	18	34	nan
2020-12-06 21:49:20	82	U07.2	COVID-19, virus not identified	54440	254071	COVID-19, virus not identified	Internal Medicine	Female	2	2020-12-06 21:49:20	2020	12	6	21	49	nan
2020-12-06 21:49:20	82	U07.2	COVID-19, virus not identified	54440	255777	COVID-19, virus not identified	Internal Medicine	Female	2	2020-12-06 21:49:20	2020	12	6	21	49	nan
2020-12-06 21:49:20	82	U07.2	COVID-19, virus not identified	54440	255777	COVID-19, virus not identified	Internal Medicine	Female	2	2020-12-06 21:49:20	2020	12	6	21	49	nan
2020-12-06 21:49:20	82	U07.2	COVID-19, virus not identified	54440	255777	COVID-19, virus not identified	Internal Medicine	Female	2	2020-12-06 21:49:20	2020	12	6	21	49	nan
2020-12-06 21:49:20	82	U07.2	COVID-19, virus not identified	54440	255777	COVID-19, virus not identified	Internal Medicine	Female	2	2020-12-06 21:49:20	2020	12	6	21	49	nan
2020-12-06 21:49:20	82	U07.2	COVID-19, virus not identified	54440	255777	COVID-19, virus not identified	Internal Medicine	Female	2	2020-12-06 21:49:20	2020	12	6	21	49	nan
2020-12-06 21:49:20	82	U07.2	COVID-19, virus not identified	54440	255777	COVID-19, virus not identified	Internal Medicine	Female	2	2020-12-06 21:49:20	2020	12	6	21	49	nan
2020-12-06 21:49:20	82	U07.2	COVID-19, virus not identified	54440	255777	COVID-19, virus not identified	Internal Medicine	Female	2	2020-12-06 21:49:20	2020	12	6	21	49	nan
2020-12-06 21:49:20	82	U07.2	COVID-19, virus not identified	54440	255777	COVID-19, virus not identified	Internal Medicine	Female	2	2020-12-06 21:49:20	2020	12	6	21	49	nan
2020-12-06 21:49:20	82	U07.2	COVID-19, virus not identified	54440	255777	COVID-19, virus not identified	Internal Medicine	Female	2	2020-12-06 21:49:20	2020	12	6	21	49	nan
2020-12-06 21:49:20	82	U07.2	COVID-19, virus not identified	54440	255777	COVID-19, virus not identified	Internal Medicine	Female	2	2020-12-06 21:49:20	2020	12	6	21	49	nan
2020-12-06 21:49:20	82	U07.2	COVID-19, virus not identified	54440	255777	COVID-19, virus not identified	Internal Medicine	Female	2	2020-12-06 21:49:20	2020	12	6	21	49	nan
2020-12-12 19:49:59	79	U07.2	COVID-19, virus not identified	54440	255910	COVID-19, virus not identified	Internal Medicine	Female	2	2020-12-12 19:49:59	2020	12	12	19	49	Positive	2.4					5.29	60.89												13.9		4.59	6.77
2020-12-12 19:49:59	79	U07.2	COVID-19, virus not identified	54440	256769	COVID-19, virus not identified	Internal Medicine	Female	2	2020-12-12 19:49:59	2020	12	12	19	49	Positive	2.4					5.29	60.89												13.9		4.59	6.77
2020-12-12 19:49:59	79	U07.2	COVID-19, virus not identified	54440	256769	COVID-19, virus not identified	Internal Medicine	Female	2	2020-12-12 19:49:59	2020	12	12	19	49	Positive	2.4					5.29	60.89												13.9		4.59	6.77
2020-12-12 19:49:59	79	U07.2	COVID-19, virus not identified	54440	256769	COVID-19, virus not identified	Internal Medicine	Female	2	2020-12-12 19:49:59	2020	12	12	19	49	Positive	2.4					5.29	60.89												13.9		4.59	6.77
2020-12-12 19:49:59	79	U07.2	COVID-19, virus not identified	54440	256769	COVID-19, virus not identified	Internal Medicine	Female	2	2020-12-12 19:49:59	2020	12	12	19	49	Positive	2.4					5.29	60.89												13.9		4.59	6.77
2020-12-12 19:49:59	79	U07.2	COVID-19, virus not identified	54440	256769	COVID-19, virus not identified	Internal Medicine	Female	2	2020-12-12 19:49:59	2020	12	12	19	49	Positive	2.4					5.29	60.89												13.9		4.59	6.77
2020-12-12 19:49:59	79	U07.2	COVID-19, virus not identified	54440	256769	COVID-19, virus not identified	Internal Medicine	Female	2	2020-12-12 19:49:59	2020	12	12	19	49	Positive	2.4					5.29	60.89												13.9		4.59	6.77
2020-12-12 19:49:59	79	U07.2	COVID-19, virus not identified	54440	256769	COVID-19, virus not identified	Internal Medicine	Female	2	2020-12-12 19:49:59	2020	12	12	19	49	Positive	2.4					5.29	60.89												13.9		4.59	6.77
2020-12-10 16:23:53	57	U07.2	COVID-19, virus not identified	54440	255804	COVID-19, virus not identified	Internal Medicine	Female	2	2020-12-10 16:23:53	2020	12	10	16	23	nan
2020-12-10 16:23:53	57	U07.2	COVID-19, virus not identified	54440	255897	COVID-19, virus not identified	Internal Medicine	Female	2	2020-12-10 16:23:53	2020	12	10	16	23	nan
2020-12-10 16:23:53	57	U07.2	COVID-19, virus not identified	54440	255897	COVID-19, virus not identified	Internal Medicine	Female	2	2020-12-10 16:23:53	2020	12	10	16	23	nan
2020-12-10 16:23:53	57	U07.2	COVID-19, virus not identified	54440	255897	COVID-19, virus not identified	Internal Medicine	Female	2	2020-12-10 16:23:53	2020	12	10	16	23	nan
2020-12-10 16:23:53	57	U07.2	COVID-19, virus not identified	54440	255897	COVID-19, virus not identified	Internal Medicine	Female	2	2020-12-10 16:23:53	2020	12	10	16	23	nan
2020-12-10 16:23:53	57	U07.2	COVID-19, virus not identified	54440	255897	COVID-19, virus not identified	Internal Medicine	Female	2	2020-12-10 16:23:53	2020	12	10	16	23	nan
2020-12-10 16:23:53	57	U07.2	COVID-19, virus not identified	54440	255897	COVID-19, virus not identified	Internal Medicine	Female	2	2020-12-10 16:23:53	2020	12	10	16	23	nan
2020-12-10 16:23:53	57	U07.2	COVID-19, virus not identified	54440	255897	COVID-19, virus not identified	Internal Medicine	Female	2	2020-12-10 16:23:53	2020	12	10	16	23	nan
2020-12-10 14:49:13	19	U07.2	COVID-19, virus not identified	54440	255751	COVID-19, virus not identified	Emergency Medicine	Male	1	2020-12-10 14:49:13	2020	12	10	14	49	nan
2020-12-10 17:48:15	19	U07.2	COVID-19, virus not identified	54440	255807	COVID-19, virus not identified	Internal Medicine	Male	1	2020-12-10 17:48:15	2020	12	10	17	48	nan
2020-12-10 17:48:15	19	U07.2	COVID-19, virus not identified	54440	255893	COVID-19, virus not identified	Internal Medicine	Male	1	2020-12-10 17:48:15	2020	12	10	17	48	nan
2020-12-10 17:48:15	19	U07.2	COVID-19, virus not identified	54440	255893	COVID-19, virus not identified	Internal Medicine	Male	1	2020-12-10 17:48:15	2020	12	10	17	48	nan
2020-12-10 17:48:15	19	U07.2	COVID-19, virus not identified	54440	255893	COVID-19, virus not identified	Internal Medicine	Male	1	2020-12-10 17:48:15	2020	12	10	17	48	nan
2020-12-10 17:48:15	19	U07.2	COVID-19, virus not identified	54440	255893	COVID-19, virus not identified	Internal Medicine	Male	1	2020-12-10 17:48:15	2020	12	10	17	48	nan
2020-12-11 15:47:07	80	U07.2	COVID-19, virus not identified	54440	255845	COVID-19, virus not identified	Emergency Medicine	Male	1	2020-12-11 15:47:07	2020	12	11	15	47	nan
2020-12-11 18:52:59	80	U07.2	COVID-19, virus not identified	54440	255851	COVID-19, virus not identified	Intensive Care Medicine	Male	1	2020-12-11 18:52:59	2020	12	11	18	52	nan
2020-12-11 16:15:43	27	U07.2	COVID-19, virus not identified	54440	255847	COVID-19, virus not identified	Emergency Medicine	Female	2	2020-12-11 16:15:43	2020	12	11	16	15	nan
2020-12-17 14:55:39	80	U07.2	COVID-19, virus not identified	54440	258246	COVID-19, virus not identified	Intensive Care Medicine	Female	2	2020-12-17 14:55:39	2020	12	17	14	55	Positive						7.11	89.99	30	26	18									11.8		4.18	6.58
2020-12-17 18:42:08	80	U07.2	COVID-19, virus not identified	54440	258269	COVID-19, virus not identified	Internal Medicine	Female	2	2020-12-17 18:42:08	2020	12	17	18	42	Positive						7.11	89.99	30	26	18									11.8		4.18	6.58
2020-12-17 18:42:08	80	U07.2	COVID-19, virus not identified	54440	265833	COVID-19, virus not identified	Internal Medicine	Female	2	2020-12-17 18:42:08	2020	12	17	18	42	Positive						7.11	89.99	30	26	18									11.8		4.18	6.58
2020-12-17 18:42:08	80	U07.2	COVID-19, virus not identified	54440	265833	COVID-19, virus not identified	Internal Medicine	Female	2	2020-12-17 18:42:08	2020	12	17	18	42	Positive						7.11	89.99	30	26	18									11.8		4.18	6.58
2020-12-17 18:42:08	80	U07.2	COVID-19, virus not identified	54440	265833	COVID-19, virus not identified	Internal Medicine	Female	2	2020-12-17 18:42:08	2020	12	17	18	42	Positive						7.11	89.99	30	26	18									11.8		4.18	6.58
2020-12-17 18:42:08	80	U07.2	COVID-19, virus not identified	54440	265833	COVID-19, virus not identified	Internal Medicine	Female	2	2020-12-17 18:42:08	2020	12	17	18	42	Positive						7.11	89.99	30	26	18									11.8		4.18	6.58
2020-12-17 18:42:08	80	U07.2	COVID-19, virus not identified	54440	265833	COVID-19, virus not identified	Internal Medicine	Female	2	2020-12-17 18:42:08	2020	12	17	18	42	Positive						7.11	89.99	30	26	18									11.8		4.18	6.58
2020-12-17 18:42:08	80	U07.2	COVID-19, virus not identified	54440	265833	COVID-19, virus not identified	Internal Medicine	Female	2	2020-12-17 18:42:08	2020	12	17	18	42	Positive						7.11	89.99	30	26	18									11.8		4.18	6.58
2020-12-17 18:42:08	80	U07.2	COVID-19, virus not identified	54440	265833	COVID-19, virus not identified	Internal Medicine	Female	2	2020-12-17 18:42:08	2020	12	17	18	42	Positive						7.11	89.99	30	26	18									11.8		4.18	6.58
2020-12-20 10:44:28	32	U07.2	COVID-19, virus not identified	54440	258509	COVID-19, virus not identified	General Surgery	Male	1	2020-12-20 10:44:28	2020	12	20	10	44	nan																			16.4		5.82	3.65
2020-12-20 14:43:10	32	U07.2	COVID-19, virus not identified	54440	258651	COVID-19, virus not identified	Internal Medicine	Male	1	2020-12-20 14:43:10	2020	12	20	14	43	nan																			16.4		5.82	3.65
2020-12-20 14:43:10	32	U07.2	COVID-19, virus not identified	54440	262795	COVID-19, virus not identified	Internal Medicine	Male	1	2020-12-20 14:43:10	2020	12	20	14	43	nan																			16.4		5.82	3.65
2020-12-22 00:02:51	27	U07.2	COVID-19, virus not identified	54440	259271	COVID-19, virus not identified	Emergency Medicine	Male	1	2020-12-22 00:02:51	2020	12	22	0	2	nan																			11		5.12	7.82
2020-12-22 04:00:25	27	U07.2	COVID-19, virus not identified	54440	259281	COVID-19, virus not identified	Internal Medicine	Male	1	2020-12-22 04:00:25	2020	12	22	4	0	nan																			11		5.12	7.82
2020-12-22 04:00:25	27	U07.2	COVID-19, virus not identified	54440	259962	COVID-19, virus not identified	Internal Medicine	Male	1	2020-12-22 04:00:25	2020	12	22	4	0	nan																			11		5.12	7.82
2020-12-25 19:08:20	39	U07.2	COVID-19, virus not identified	54440	260692	COVID-19, virus not identified	Intensive Care Medicine	Male	1	2020-12-25 19:08:20	2020	12	25	19	8	Negative						9.47	191.89	22	67	46	5.6	101	70.8						13.3		4.49	22.06
2020-05-30 15:36:05	74	U07.2	COVID-19, virus not identified	54440	195832	COVID-19, virus not identified	Internal Medicine	Female	2	2020-05-30 15:36:05	2020	5	30	15	36	nan																						9.83
2020-05-30 15:36:05	74	U07.2	COVID-19, virus not identified	54440	196049	COVID-19, virus not identified	Internal Medicine	Female	2	2020-05-30 15:36:05	2020	5	30	15	36	nan																						9.83
2020-08-25 15:02:31	62	U07.2	COVID-19, virus not identified	54440	223130	COVID-19, virus not identified	Emergency Medicine	Female	2	2020-08-25 15:02:31	2020	8	25	15	2	Positive	16.6	78						30	27				69.4								4.01	7.66
2020-08-25 16:31:13	62	U07.2	COVID-19, virus not identified	54440	223162	COVID-19, virus not identified	Internal Medicine	Female	2	2020-08-25 16:31:13	2020	8	25	16	31	Positive	16.6	78						30	27				69.4								4.01	7.66
2020-08-25 16:31:13	62	U07.2	COVID-19, virus not identified	54440	225937	COVID-19, virus not identified	Internal Medicine	Female	2	2020-08-25 16:31:13	2020	8	25	16	31	Positive	16.6	78						30	27				69.4								4.01	7.66
2020-06-19 20:40:49	84	U07.2	COVID-19, virus not identified	54440	203167	COVID-19, virus not identified	Emergency Medicine	Female	2	2020-06-19 20:40:49	2020	6	19	20	40	Negative						8.46		35	25	13	7.9	29	72.8		0		1.015	0			4.3	10.3
2020-08-07 15:56:43	66	U07.2	COVID-19, virus not identified	54440	217560	COVID-19, virus not identified	Emergency Medicine	Female	2	2020-08-07 15:56:43	2020	8	7	15	56	nan
2020-08-17 13:15:05	68	U07.2	COVID-19, virus not identified	54440	220448	COVID-19, virus not identified	Emergency Medicine	Male	1	2020-08-17 13:15:05	2020	8	17	13	15	nan								35.5	21	14	9.9	32	69.5								5.49	9.1
2020-10-31 03:30:11	24	U07.2	COVID-19, virus not identified	54440	242774	COVID-19, virus not identified	Emergency Medicine	Male	1	2020-10-31 03:30:11	2020	10	31	3	30	nan						4.09		43	49	15											5.62	8.68
2020-10-19 18:34:36	52	U07.2	COVID-19, virus not identified	54440	239147	COVID-19, virus not identified	Emergency Medicine	Female	2	2020-10-19 18:34:36	2020	10	19	18	34	nan						2.44		34	24	23											4.54	4.07
2020-10-01 10:17:50	77	U07.2	COVID-19, virus not identified	54440	233655	COVID-19, virus not identified	Emergency Medicine	Female	2	2020-10-01 10:17:50	2020	10	1	10	17	nan
2020-10-28 15:21:32	57	U07.2	COVID-19, virus not identified	54440	242267	COVID-19, virus not identified	Emergency Medicine	Male	1	2020-10-28 15:21:32	2020	10	28	15	21	nan						3.85		33	32	42	13.1		64								4.7	3.17
2020-10-28 20:41:55	57	U07.2	COVID-19, virus not identified	54440	242301	COVID-19, virus not identified	Internal Medicine	Male	1	2020-10-28 20:41:55	2020	10	28	20	41	nan						3.85		33	32	42	13.1		64								4.7	3.17
2020-07-30 09:11:54	74	U07.2	COVID-19, virus not identified	54440	216364	COVID-19, virus not identified	Emergency Medicine	Female	2	2020-07-30 09:11:54	2020	7	30	9	11	nan						8.97		27	33	35											4.78	4.47
2020-07-30 14:27:28	74	U07.2	COVID-19, virus not identified	54440	216398	COVID-19, virus not identified	Internal Medicine	Female	2	2020-07-30 14:27:28	2020	7	30	14	27	nan						8.97		27	33	35											4.78	4.47
2020-11-03 22:42:14	50	U07.2	COVID-19, virus not identified	54440	244094	COVID-19, virus not identified	Emergency Medicine	Female	2	2020-11-03 22:42:14	2020	11	3	22	42	nan
2020-10-08 00:42:10	83	U07.2	COVID-19, virus not identified	54440	235603	COVID-19, virus not identified	Intensive Care Medicine	Male	1	2020-10-08 00:42:10	2020	10	8	0	42	nan
2020-04-25 15:04:00	25	U07.2	COVID-19, virus not identified	54440	191653	COVID-19, virus not identified	Internal Medicine	Female	2	2020-04-25 15:04:00	2020	4	25	15	4	nan						7.77															4.46
2020-04-25 15:04:00	25	U07.2	COVID-19, virus not identified	54440	192242	COVID-19, virus not identified	Internal Medicine	Female	2	2020-04-25 15:04:00	2020	4	25	15	4	nan						7.77															4.46
2020-07-28 19:42:37	28	U07.2	COVID-19, virus not identified	54440	216006	COVID-19, virus not identified	Emergency Medicine	Female	2	2020-07-28 19:42:37	2020	7	28	19	42	Negative																					4.41	7.48
2020-12-10 09:08:22	28	U07.2	COVID-19, virus not identified	54440	255501	COVID-19, virus not identified	Internal Medicine	Female	2	2020-12-10 09:08:22	2020	12	10	9	8	nan
2020-08-18 12:16:05	32	U07.2	COVID-19, virus not identified	54440	220850	COVID-19, virus not identified	Emergency Medicine	Female	2	2020-08-18 12:16:05	2020	8	18	12	16	nan																					4.98	7.82
2020-06-25 01:41:56	27	U07.2	COVID-19, virus not identified	54440	205095	COVID-19, virus not identified	Emergency Medicine	Male	1	2020-06-25 01:41:56	2020	6	25	1	41	nan																					5.5	7.45
2020-10-09 13:26:40	76	U07.2	COVID-19, virus not identified	54440	236007	COVID-19, virus not identified	Emergency Medicine	Female	2	2020-10-09 13:26:40	2020	10	9	13	26	nan
2020-06-19 17:29:37	31	U07.2	COVID-19, virus not identified	54440	203155	COVID-19, virus not identified	Emergency Medicine	Female	2	2020-06-19 17:29:37	2020	6	19	17	29	nan																						4.55
2020-07-31 14:06:51	64	U07.2	COVID-19, virus not identified	54440	216508	COVID-19, virus not identified	Emergency Medicine	Female	2	2020-07-31 14:06:51	2020	7	31	14	6	nan						2.76					2.6										4.55
2020-07-31 16:55:30	64	U07.2	COVID-19, virus not identified	54440	216513	COVID-19, virus not identified	Internal Medicine	Female	2	2020-07-31 16:55:30	2020	7	31	16	55	nan						2.76					2.6										4.55
2020-07-31 16:55:30	64	U07.2	COVID-19, virus not identified	54440	216818	COVID-19, virus not identified	Internal Medicine	Female	2	2020-07-31 16:55:30	2020	7	31	16	55	nan						2.76					2.6										4.55
2020-05-24 10:10:51	37	U07.2	COVID-19, virus not identified	54440	195304	COVID-19, virus not identified	Emergency Medicine	Male	1	2020-05-24 10:10:51	2020	5	24	10	10	nan																					6.57
2020-12-23 08:16:59	33	U07.2	COVID-19, virus not identified	54440	259739	COVID-19, virus not identified	General Medicine	Male	1	2020-12-23 08:16:59	2020	12	23	8	16	nan																					6.41
2020-04-19 21:49:20	33	U07.2	COVID-19, virus not identified	54440	189186	COVID-19, virus not identified	Emergency Medicine	Female	2	2020-04-19 21:49:20	2020	4	19	21	49	nan											4.4										5.02	10.13
2020-04-20 01:35:26	33	U07.2	COVID-19, virus not identified	54440	189190	COVID-19, virus not identified	Internal Medicine	Female	2	2020-04-20 01:35:26	2020	4	20	1	35	nan											4.4										5.02	10.13
2020-04-20 01:35:26	33	U07.2	COVID-19, virus not identified	54440	190864	COVID-19, virus not identified	Internal Medicine	Female	2	2020-04-20 01:35:26	2020	4	20	1	35	nan											4.4										5.02	10.13
2020-06-15 05:07:21	29	U07.2	COVID-19, virus not identified	54440	201178	COVID-19, virus not identified	Emergency Medicine	Male	1	2020-06-15 05:07:21	2020	6	15	5	7	nan																					4.83	3.57
2020-06-27 20:00:48	44	U07.2	COVID-19, virus not identified	54440	205734	COVID-19, virus not identified	Emergency Medicine	Female	2	2020-06-27 20:00:48	2020	6	27	20	0	Positive																					4.83	5.98
2020-06-27 21:38:23	44	U07.2	COVID-19, virus not identified	54440	205744	COVID-19, virus not identified	Internal Medicine	Female	2	2020-06-27 21:38:23	2020	6	27	21	38	Positive																					4.83	5.98
2020-06-27 21:38:23	44	U07.2	COVID-19, virus not identified	54440	207800	COVID-19, virus not identified	Internal Medicine	Female	2	2020-06-27 21:38:23	2020	6	27	21	38	Positive																					4.83	5.98
2020-10-12 02:52:45	49	U07.2	COVID-19, virus not identified	54440	236516	COVID-19, virus not identified	Internal Medicine	Female	2	2020-10-12 02:52:45	2020	10	12	2	52	nan
2020-10-12 02:52:45	49	U07.2	COVID-19, virus not identified	54440	240288	COVID-19, virus not identified	Internal Medicine	Female	2	2020-10-12 02:52:45	2020	10	12	2	52	nan
2020-11-05 21:26:39	74	U07.2	COVID-19, virus not identified	54440	244860	COVID-19, virus not identified	Internal Medicine	Male	1	2020-11-05 21:26:39	2020	11	5	21	26	nan
2020-11-05 23:43:37	74	U07.2	COVID-19, virus not identified	54440	244868	COVID-19, virus not identified	Internal Medicine	Male	1	2020-11-05 23:43:37	2020	11	5	23	43	nan
2020-11-06 03:27:31	81	U07.2	COVID-19, virus not identified	54440	244889	COVID-19, virus not identified	Emergency Medicine	Female	2	2020-11-06 03:27:31	2020	11	6	3	27	nan
2020-11-06 05:39:47	81	U07.2	COVID-19, virus not identified	54440	244896	COVID-19, virus not identified	Internal Medicine	Female	2	2020-11-06 05:39:47	2020	11	6	5	39	nan
2020-12-25 06:04:51	64	U07.2	COVID-19, virus not identified	54440	260673	COVID-19, virus not identified	Internal Medicine	Male	1	2020-12-25 06:04:51	2020	12	25	6	4	Negative	9.6					16			29	55	4.8	94	54.8		1		1.02	0			3.87	20.49
2020-12-25 06:04:51	64	U07.2	COVID-19, virus not identified	54440	260709	COVID-19, virus not identified	Internal Medicine	Male	1	2020-12-25 06:04:51	2020	12	25	6	4	Negative	9.6					16			29	55	4.8	94	54.8		1		1.02	0			3.87	20.49
2020-12-25 06:04:51	64	U07.2	COVID-19, virus not identified	54440	260709	COVID-19, virus not identified	Internal Medicine	Male	1	2020-12-25 06:04:51	2020	12	25	6	4	Negative	9.6					16			29	55	4.8	94	54.8		1		1.02	0			3.87	20.49
2020-12-25 06:04:51	64	U07.2	COVID-19, virus not identified	54440	260709	COVID-19, virus not identified	Internal Medicine	Male	1	2020-12-25 06:04:51	2020	12	25	6	4	Negative	9.6					16			29	55	4.8	94	54.8		1		1.02	0			3.87	20.49
2020-12-25 06:04:51	64	U07.2	COVID-19, virus not identified	54440	260709	COVID-19, virus not identified	Internal Medicine	Male	1	2020-12-25 06:04:51	2020	12	25	6	4	Negative	9.6					16			29	55	4.8	94	54.8		1		1.02	0			3.87	20.49
2020-12-25 06:04:51	64	U07.2	COVID-19, virus not identified	54440	260709	COVID-19, virus not identified	Internal Medicine	Male	1	2020-12-25 06:04:51	2020	12	25	6	4	Negative	9.6					16			29	55	4.8	94	54.8		1		1.02	0			3.87	20.49
2020-12-25 06:04:51	64	U07.2	COVID-19, virus not identified	54440	260709	COVID-19, virus not identified	Internal Medicine	Male	1	2020-12-25 06:04:51	2020	12	25	6	4	Negative	9.6					16			29	55	4.8	94	54.8		1		1.02	0			3.87	20.49
2020-12-25 06:04:51	64	U07.2	COVID-19, virus not identified	54440	260709	COVID-19, virus not identified	Internal Medicine	Male	1	2020-12-25 06:04:51	2020	12	25	6	4	Negative	9.6					16			29	55	4.8	94	54.8		1		1.02	0			3.87	20.49
2020-12-25 06:04:51	64	U07.2	COVID-19, virus not identified	54440	260709	COVID-19, virus not identified	Internal Medicine	Male	1	2020-12-25 06:04:51	2020	12	25	6	4	Negative	9.6					16			29	55	4.8	94	54.8		1		1.02	0			3.87	20.49
2020-12-25 06:04:51	64	U07.2	COVID-19, virus not identified	54440	260709	COVID-19, virus not identified	Internal Medicine	Male	1	2020-12-25 06:04:51	2020	12	25	6	4	Negative	9.6					16			29	55	4.8	94	54.8		1		1.02	0			3.87	20.49
2020-12-25 06:04:51	64	U07.2	COVID-19, virus not identified	54440	260709	COVID-19, virus not identified	Internal Medicine	Male	1	2020-12-25 06:04:51	2020	12	25	6	4	Negative	9.6					16			29	55	4.8	94	54.8		1		1.02	0			3.87	20.49
2020-12-25 06:04:51	64	U07.2	COVID-19, virus not identified	54440	260709	COVID-19, virus not identified	Internal Medicine	Male	1	2020-12-25 06:04:51	2020	12	25	6	4	Negative	9.6					16			29	55	4.8	94	54.8		1		1.02	0			3.87	20.49
2020-12-25 06:04:51	64	U07.2	COVID-19, virus not identified	54440	260709	COVID-19, virus not identified	Internal Medicine	Male	1	2020-12-25 06:04:51	2020	12	25	6	4	Negative	9.6					16			29	55	4.8	94	54.8		1		1.02	0			3.87	20.49
2020-08-01 09:15:29	32	U07.2	COVID-19, virus not identified	54440	216577	COVID-19, virus not identified	Emergency Medicine	Female	2	2020-08-01 09:15:29	2020	8	1	9	15	nan
2020-08-01 17:48:31	35	U07.2	COVID-19, virus not identified	54440	216631	COVID-19, virus not identified	Emergency Medicine	Female	2	2020-08-01 17:48:31	2020	8	1	17	48	nan
2020-08-07 10:45:02	35	U07.2	COVID-19, virus not identified	54440	217525	COVID-19, virus not identified	Emergency Medicine	Female	2	2020-08-07 10:45:02	2020	8	7	10	45	nan
2020-12-29 08:31:22	35	U07.2	COVID-19, virus not identified	54440	261667	COVID-19, virus not identified	General Medicine	Female	2	2020-12-29 08:31:22	2020	12	29	8	31	POSITIVE
2020-10-21 12:43:53	86	U07.2	COVID-19, virus not identified	54440	239861	COVID-19, virus not identified	Emergency Medicine	Male	1	2020-10-21 12:43:53	2020	10	21	12	43	nan	4.8	95		192		15.55		28	37	20	8.6	35	60.1		0		1.015	0			4.15	9.03
2020-10-25 01:54:55	86	U07.2	COVID-19, virus not identified	54440	240536	COVID-19, virus not identified	Internal Medicine	Male	1	2020-10-25 01:54:55	2020	10	25	1	54	nan	4.8	95		192		15.55		28	37	20	8.6	35	60.1		0		1.015	0			4.15	9.03
2020-10-25 02:50:22	86	U07.2	COVID-19, virus not identified	54440	240539	COVID-19, virus not identified	Internal Medicine	Male	1	2020-10-25 02:50:22	2020	10	25	2	50	nan	4.8	95		192		15.55		28	37	20	8.6	35	60.1		0		1.015	0			4.15	9.03
2020-10-25 02:50:22	86	U07.2	COVID-19, virus not identified	54440	242286	COVID-19, virus not identified	Internal Medicine	Male	1	2020-10-25 02:50:22	2020	10	25	2	50	nan	4.8	95		192		15.55		28	37	20	8.6	35	60.1		0		1.015	0			4.15	9.03
2020-10-25 02:50:22	86	U07.2	COVID-19, virus not identified	54440	242286	COVID-19, virus not identified	Internal Medicine	Male	1	2020-10-25 02:50:22	2020	10	25	2	50	nan	4.8	95		192		15.55		28	37	20	8.6	35	60.1		0		1.015	0			4.15	9.03
2020-10-25 02:50:22	86	U07.2	COVID-19, virus not identified	54440	242286	COVID-19, virus not identified	Internal Medicine	Male	1	2020-10-25 02:50:22	2020	10	25	2	50	nan	4.8	95		192		15.55		28	37	20	8.6	35	60.1		0		1.015	0			4.15	9.03
2020-10-25 02:50:22	86	U07.2	COVID-19, virus not identified	54440	242286	COVID-19, virus not identified	Internal Medicine	Male	1	2020-10-25 02:50:22	2020	10	25	2	50	nan	4.8	95		192		15.55		28	37	20	8.6	35	60.1		0		1.015	0			4.15	9.03
2020-10-25 02:50:22	86	U07.2	COVID-19, virus not identified	54440	242286	COVID-19, virus not identified	Internal Medicine	Male	1	2020-10-25 02:50:22	2020	10	25	2	50	nan	4.8	95		192		15.55		28	37	20	8.6	35	60.1		0		1.015	0			4.15	9.03
2020-10-25 02:50:22	86	U07.2	COVID-19, virus not identified	54440	242286	COVID-19, virus not identified	Internal Medicine	Male	1	2020-10-25 02:50:22	2020	10	25	2	50	nan	4.8	95		192		15.55		28	37	20	8.6	35	60.1		0		1.015	0			4.15	9.03
2020-10-25 02:50:22	86	U07.2	COVID-19, virus not identified	54440	242286	COVID-19, virus not identified	Internal Medicine	Male	1	2020-10-25 02:50:22	2020	10	25	2	50	nan	4.8	95		192		15.55		28	37	20	8.6	35	60.1		0		1.015	0			4.15	9.03
2020-10-25 02:50:22	86	U07.2	COVID-19, virus not identified	54440	242286	COVID-19, virus not identified	Internal Medicine	Male	1	2020-10-25 02:50:22	2020	10	25	2	50	nan	4.8	95		192		15.55		28	37	20	8.6	35	60.1		0		1.015	0			4.15	9.03
2020-10-25 02:50:22	86	U07.2	COVID-19, virus not identified	54440	242286	COVID-19, virus not identified	Internal Medicine	Male	1	2020-10-25 02:50:22	2020	10	25	2	50	nan	4.8	95		192		15.55		28	37	20	8.6	35	60.1		0		1.015	0			4.15	9.03
2020-10-25 02:50:22	86	U07.2	COVID-19, virus not identified	54440	242286	COVID-19, virus not identified	Internal Medicine	Male	1	2020-10-25 02:50:22	2020	10	25	2	50	nan	4.8	95		192		15.55		28	37	20	8.6	35	60.1		0		1.015	0			4.15	9.03
2020-10-25 02:50:22	86	U07.2	COVID-19, virus not identified	54440	242286	COVID-19, virus not identified	Internal Medicine	Male	1	2020-10-25 02:50:22	2020	10	25	2	50	nan	4.8	95		192		15.55		28	37	20	8.6	35	60.1		0		1.015	0			4.15	9.03
2020-10-25 02:50:22	86	U07.2	COVID-19, virus not identified	54440	242286	COVID-19, virus not identified	Internal Medicine	Male	1	2020-10-25 02:50:22	2020	10	25	2	50	nan	4.8	95		192		15.55		28	37	20	8.6	35	60.1		0		1.015	0			4.15	9.03
2020-07-31 11:26:50	56	U07.2	COVID-19, virus not identified	54440	216497	COVID-19, virus not identified	Emergency Medicine	Male	1	2020-07-31 11:26:50	2020	7	31	11	26	nan						11.44		34	35	37											4.45	4.39
2020-08-16 03:51:55	52	U07.2	COVID-19, virus not identified	54440	219841	COVID-19, virus not identified	Emergency Medicine	Female	2	2020-08-16 03:51:55	2020	8	16	3	51	POSITIVE						4.41		27	17	14											4.84	7.56
2020-09-19 23:40:53	68	U07.2	COVID-19, virus not identified	54440	230207	COVID-19, virus not identified	Emergency Medicine	Female	2	2020-09-19 23:40:53	2020	9	19	23	40	nan		40				7.94		31	26	29											5.04	6.05
2020-09-20 02:54:25	68	U07.2	COVID-19, virus not identified	54440	230214	COVID-19, virus not identified	Internal Medicine	Female	2	2020-09-20 02:54:25	2020	9	20	2	54	nan		40				7.94		31	26	29											5.04	6.05
2020-09-20 02:54:25	68	U07.2	COVID-19, virus not identified	54440	238925	COVID-19, virus not identified	Internal Medicine	Female	2	2020-09-20 02:54:25	2020	9	20	2	54	nan		40				7.94		31	26	29											5.04	6.05
2020-09-20 02:54:25	68	U07.2	COVID-19, virus not identified	54440	238925	COVID-19, virus not identified	Internal Medicine	Female	2	2020-09-20 02:54:25	2020	9	20	2	54	nan		40				7.94		31	26	29											5.04	6.05
2020-06-06 06:53:42	58	U07.2	COVID-19, virus not identified	54440	198251	COVID-19, virus not identified	Emergency Medicine	Female	2	2020-06-06 06:53:42	2020	6	6	6	53	Negative						2.56		30	28	14											4.78	10.59
2020-06-06 08:32:38	58	U07.2	COVID-19, virus not identified	54440	198256	COVID-19, virus not identified	Internal Medicine	Female	2	2020-06-06 08:32:38	2020	6	6	8	32	Negative						2.56		30	28	14											4.78	10.59
2020-06-06 08:32:38	58	U07.2	COVID-19, virus not identified	54440	198919	COVID-19, virus not identified	Internal Medicine	Female	2	2020-06-06 08:32:38	2020	6	6	8	32	Negative						2.56		30	28	14											4.78	10.59
2020-10-13 14:48:51	77	U07.2	COVID-19, virus not identified	54440	237299	COVID-19, virus not identified	Emergency Medicine	Female	2	2020-10-13 14:48:51	2020	10	13	14	48	POSITIVE						14.55		24	84	54											3.43	9.79
2020-10-13 22:12:12	77	U07.2	COVID-19, virus not identified	54440	237344	COVID-19, virus not identified	Internal Medicine	Female	2	2020-10-13 22:12:12	2020	10	13	22	12	POSITIVE						14.55		24	84	54											3.43	9.79
2020-10-13 22:12:12	77	U07.2	COVID-19, virus not identified	54440	237536	COVID-19, virus not identified	Internal Medicine	Female	2	2020-10-13 22:12:12	2020	10	13	22	12	POSITIVE						14.55		24	84	54											3.43	9.79
2020-10-13 22:12:12	77	U07.2	COVID-19, virus not identified	54440	237536	COVID-19, virus not identified	Internal Medicine	Female	2	2020-10-13 22:12:12	2020	10	13	22	12	POSITIVE						14.55		24	84	54											3.43	9.79
2020-10-13 22:12:12	77	U07.2	COVID-19, virus not identified	54440	237536	COVID-19, virus not identified	Internal Medicine	Female	2	2020-10-13 22:12:12	2020	10	13	22	12	POSITIVE						14.55		24	84	54											3.43	9.79
2020-10-13 22:12:12	77	U07.2	COVID-19, virus not identified	54440	237536	COVID-19, virus not identified	Internal Medicine	Female	2	2020-10-13 22:12:12	2020	10	13	22	12	POSITIVE						14.55		24	84	54											3.43	9.79
2020-10-13 22:12:12	77	U07.2	COVID-19, virus not identified	54440	237536	COVID-19, virus not identified	Internal Medicine	Female	2	2020-10-13 22:12:12	2020	10	13	22	12	POSITIVE						14.55		24	84	54											3.43	9.79
2020-12-21 21:36:39	61	U07.2	COVID-19, virus not identified	54440	259264	COVID-19, virus not identified	Internal Medicine	Female	2	2020-12-21 21:36:39	2020	12	21	21	36	Negative						14.15		33	20	14											4.32	11.3
2020-12-21 21:36:39	61	U07.2	COVID-19, virus not identified	54440	260502	COVID-19, virus not identified	Internal Medicine	Female	2	2020-12-21 21:36:39	2020	12	21	21	36	Negative						14.15		33	20	14											4.32	11.3
2020-12-21 21:36:39	61	U07.2	COVID-19, virus not identified	54440	260502	COVID-19, virus not identified	Internal Medicine	Female	2	2020-12-21 21:36:39	2020	12	21	21	36	Negative						14.15		33	20	14											4.32	11.3
2020-12-21 21:36:39	61	U07.2	COVID-19, virus not identified	54440	260502	COVID-19, virus not identified	Internal Medicine	Female	2	2020-12-21 21:36:39	2020	12	21	21	36	Negative						14.15		33	20	14											4.32	11.3
2020-12-21 21:36:39	61	U07.2	COVID-19, virus not identified	54440	260502	COVID-19, virus not identified	Internal Medicine	Female	2	2020-12-21 21:36:39	2020	12	21	21	36	Negative						14.15		33	20	14											4.32	11.3
2020-12-21 21:36:39	61	U07.2	COVID-19, virus not identified	54440	260502	COVID-19, virus not identified	Internal Medicine	Female	2	2020-12-21 21:36:39	2020	12	21	21	36	Negative						14.15		33	20	14											4.32	11.3
2020-12-21 21:36:39	61	U07.2	COVID-19, virus not identified	54440	260502	COVID-19, virus not identified	Internal Medicine	Female	2	2020-12-21 21:36:39	2020	12	21	21	36	Negative						14.15		33	20	14											4.32	11.3
2020-12-21 21:36:39	61	U07.2	COVID-19, virus not identified	54440	260502	COVID-19, virus not identified	Internal Medicine	Female	2	2020-12-21 21:36:39	2020	12	21	21	36	Negative						14.15		33	20	14											4.32	11.3
2020-12-21 21:36:39	61	U07.2	COVID-19, virus not identified	54440	260502	COVID-19, virus not identified	Internal Medicine	Female	2	2020-12-21 21:36:39	2020	12	21	21	36	Negative						14.15		33	20	14											4.32	11.3
2020-12-21 21:36:39	61	U07.2	COVID-19, virus not identified	54440	260502	COVID-19, virus not identified	Internal Medicine	Female	2	2020-12-21 21:36:39	2020	12	21	21	36	Negative						14.15		33	20	14											4.32	11.3
2020-08-29 10:15:32	61	U07.2	COVID-19, virus not identified	54440	224054	COVID-19, virus not identified	Emergency Medicine	Female	2	2020-08-29 10:15:32	2020	8	29	10	15	POSITIVE				269		25.61		25	61	57											2.96	12.06
2020-08-29 13:22:01	61	U07.2	COVID-19, virus not identified	54440	224070	COVID-19, virus not identified	Intensive Care Medicine	Female	2	2020-08-29 13:22:01	2020	8	29	13	22	POSITIVE				269		25.61		25	61	57											2.96	12.06
2020-08-29 13:22:01	61	U07.2	COVID-19, virus not identified	54440	224072	COVID-19, virus not identified	Intensive Care Medicine	Female	2	2020-08-29 13:22:01	2020	8	29	13	22	POSITIVE				269		25.61		25	61	57											2.96	12.06
2020-08-29 13:22:01	61	U07.2	COVID-19, virus not identified	54440	224072	COVID-19, virus not identified	Intensive Care Medicine	Female	2	2020-08-29 13:22:01	2020	8	29	13	22	POSITIVE				269		25.61		25	61	57											2.96	12.06
2020-08-29 13:22:01	61	U07.2	COVID-19, virus not identified	54440	224072	COVID-19, virus not identified	Intensive Care Medicine	Female	2	2020-08-29 13:22:01	2020	8	29	13	22	POSITIVE				269		25.61		25	61	57											2.96	12.06
2020-08-29 13:22:01	61	U07.2	COVID-19, virus not identified	54440	224072	COVID-19, virus not identified	Intensive Care Medicine	Female	2	2020-08-29 13:22:01	2020	8	29	13	22	POSITIVE				269		25.61		25	61	57											2.96	12.06
2020-08-29 13:22:01	61	U07.2	COVID-19, virus not identified	54440	224072	COVID-19, virus not identified	Intensive Care Medicine	Female	2	2020-08-29 13:22:01	2020	8	29	13	22	POSITIVE				269		25.61		25	61	57											2.96	12.06
2020-08-29 13:22:01	61	U07.2	COVID-19, virus not identified	54440	224072	COVID-19, virus not identified	Intensive Care Medicine	Female	2	2020-08-29 13:22:01	2020	8	29	13	22	POSITIVE				269		25.61		25	61	57											2.96	12.06
2020-10-10 12:42:31	61	U07.2	COVID-19, virus not identified	54440	236064	COVID-19, virus not identified	Emergency Medicine	Female	2	2020-10-10 12:42:31	2020	10	10	12	42	nan													67.9
2020-06-18 10:30:45	34	U07.2	COVID-19, virus not identified	54440	202832	COVID-19, virus not identified	Emergency Medicine	Female	2	2020-06-18 10:30:45	2020	6	18	10	30	Negative
2020-09-29 13:48:25	34	U07.2	COVID-19, virus not identified	54440	233004	COVID-19, virus not identified	Internal Medicine	Female	2	2020-09-29 13:48:25	2020	9	29	13	48	nan																						12.67
2020-12-22 09:47:48	34	U07.2	COVID-19, virus not identified	54440	259402	COVID-19, virus not identified	General Medicine	Female	2	2020-12-22 09:47:48	2020	12	22	9	47	nan																					5.07
2020-07-22 13:12:33	29	U07.2	COVID-19, virus not identified	54440	214365	COVID-19, virus not identified	Internal Medicine	Male	1	2020-07-22 13:12:33	2020	7	22	13	12	nan
2020-07-22 13:55:43	29	U07.2	COVID-19, virus not identified	54440	214384	COVID-19, virus not identified	Emergency Medicine	Male	1	2020-07-22 13:55:43	2020	7	22	13	55	nan
2020-08-23 09:06:45	29	U07.2	COVID-19, virus not identified	54440	222011	COVID-19, virus not identified	Internal Medicine	Male	1	2020-08-23 09:06:45	2020	8	23	9	6	nan																					5.22	8.52
2020-08-24 20:44:30	29	U07.2	COVID-19, virus not identified	54440	222771	COVID-19, virus not identified	Emergency Medicine	Male	1	2020-08-24 20:44:30	2020	8	24	20	44	nan																					5.22	8.52
2020-08-23 03:22:54	66	U07.2	COVID-19, virus not identified	54440	221988	COVID-19, virus not identified	Chest	Male	1	2020-08-23 03:22:54	2020	8	23	3	22	nan	5.4					5.9		33	32	27					0		1.015	0			5.11	44.88
2020-08-23 05:11:25	66	U07.2	COVID-19, virus not identified	54440	221989	COVID-19, virus not identified	Internal Medicine	Male	1	2020-08-23 05:11:25	2020	8	23	5	11	nan	5.4					5.9		33	32	27					0		1.015	0			5.11	44.88
2020-08-23 05:11:25	66	U07.2	COVID-19, virus not identified	54440	223845	COVID-19, virus not identified	Internal Medicine	Male	1	2020-08-23 05:11:25	2020	8	23	5	11	nan	5.4					5.9		33	32	27					0		1.015	0			5.11	44.88
2020-09-20 08:36:02	41	U07.2	COVID-19, virus not identified	54440	230234	COVID-19, virus not identified	Emergency Medicine	Male	1	2020-09-20 08:36:02	2020	9	20	8	36	Negative	9.6	45				6.95		35	39	18											5.57	14.41
2020-09-20 11:02:02	41	U07.2	COVID-19, virus not identified	54440	230396	COVID-19, virus not identified	Internal Medicine	Male	1	2020-09-20 11:02:02	2020	9	20	11	2	Negative	9.6	45				6.95		35	39	18											5.57	14.41
2020-09-20 11:02:02	41	U07.2	COVID-19, virus not identified	54440	231200	COVID-19, virus not identified	Internal Medicine	Male	1	2020-09-20 11:02:02	2020	9	20	11	2	Negative	9.6	45				6.95		35	39	18											5.57	14.41
2020-09-20 11:02:02	41	U07.2	COVID-19, virus not identified	54440	231200	COVID-19, virus not identified	Internal Medicine	Male	1	2020-09-20 11:02:02	2020	9	20	11	2	Negative	9.6	45				6.95		35	39	18											5.57	14.41
2020-09-20 11:02:02	41	U07.2	COVID-19, virus not identified	54440	231200	COVID-19, virus not identified	Internal Medicine	Male	1	2020-09-20 11:02:02	2020	9	20	11	2	Negative	9.6	45				6.95		35	39	18											5.57	14.41
2020-09-20 11:02:02	41	U07.2	COVID-19, virus not identified	54440	231200	COVID-19, virus not identified	Internal Medicine	Male	1	2020-09-20 11:02:02	2020	9	20	11	2	Negative	9.6	45				6.95		35	39	18											5.57	14.41
2020-09-20 11:02:02	41	U07.2	COVID-19, virus not identified	54440	231200	COVID-19, virus not identified	Internal Medicine	Male	1	2020-09-20 11:02:02	2020	9	20	11	2	Negative	9.6	45				6.95		35	39	18											5.57	14.41
2020-09-20 11:02:02	41	U07.2	COVID-19, virus not identified	54440	231200	COVID-19, virus not identified	Internal Medicine	Male	1	2020-09-20 11:02:02	2020	9	20	11	2	Negative	9.6	45				6.95		35	39	18											5.57	14.41
2020-09-20 11:02:02	41	U07.2	COVID-19, virus not identified	54440	231200	COVID-19, virus not identified	Internal Medicine	Male	1	2020-09-20 11:02:02	2020	9	20	11	2	Negative	9.6	45				6.95		35	39	18											5.57	14.41
2020-08-30 14:14:21	31	U07.2	COVID-19, virus not identified	54440	224381	COVID-19, virus not identified	Internal Medicine	Female	2	2020-08-30 14:14:21	2020	8	30	14	14	Negative																						8.77
2020-08-30 16:37:44	31	U07.2	COVID-19, virus not identified	54440	224445	COVID-19, virus not identified	Emergency Medicine	Female	2	2020-08-30 16:37:44	2020	8	30	16	37	Negative																						8.77
2020-12-20 08:05:11	31	U07.2	COVID-19, virus not identified	54440	258349	COVID-19, virus not identified	General Medicine	Female	2	2020-12-20 08:05:11	2020	12	20	8	5	nan																					5.13
2020-08-01 09:45:04	32	U07.2	COVID-19, virus not identified	54440	216580	COVID-19, virus not identified	Emergency Medicine	Female	2	2020-08-01 09:45:04	2020	8	1	9	45	nan
2020-08-20 09:54:44	32	U07.2	COVID-19, virus not identified	54440	221537	COVID-19, virus not identified	Internal Medicine	Female	2	2020-08-20 09:54:44	2020	8	20	9	54	Negative
2020-11-29 10:07:11	32	U07.2	COVID-19, virus not identified	54440	251559	COVID-19, virus not identified	Internal Medicine	Female	2	2020-11-29 10:07:11	2020	11	29	10	7	nan																					4.8
2020-09-22 15:38:03	55	U07.2	COVID-19, virus not identified	54440	231476	COVID-19, virus not identified	Internal Medicine	Male	1	2020-09-22 15:38:03	2020	9	22	15	38	Negative						10.25		27	29	32	7.7	119	59		0		1.015	0			3.92	8.21
2020-09-22 15:38:03	55	U07.2	COVID-19, virus not identified	54440	231694	COVID-19, virus not identified	Internal Medicine	Male	1	2020-09-22 15:38:03	2020	9	22	15	38	Negative						10.25		27	29	32	7.7	119	59		0		1.015	0			3.92	8.21
2020-09-22 15:38:03	55	U07.2	COVID-19, virus not identified	54440	231694	COVID-19, virus not identified	Internal Medicine	Male	1	2020-09-22 15:38:03	2020	9	22	15	38	Negative						10.25		27	29	32	7.7	119	59		0		1.015	0			3.92	8.21
2020-09-22 15:38:03	55	U07.2	COVID-19, virus not identified	54440	231694	COVID-19, virus not identified	Internal Medicine	Male	1	2020-09-22 15:38:03	2020	9	22	15	38	Negative						10.25		27	29	32	7.7	119	59		0		1.015	0			3.92	8.21
2020-09-22 15:38:03	55	U07.2	COVID-19, virus not identified	54440	231694	COVID-19, virus not identified	Internal Medicine	Male	1	2020-09-22 15:38:03	2020	9	22	15	38	Negative						10.25		27	29	32	7.7	119	59		0		1.015	0			3.92	8.21
2020-09-22 15:38:03	55	U07.2	COVID-19, virus not identified	54440	231694	COVID-19, virus not identified	Internal Medicine	Male	1	2020-09-22 15:38:03	2020	9	22	15	38	Negative						10.25		27	29	32	7.7	119	59		0		1.015	0			3.92	8.21
2020-09-22 15:38:03	55	U07.2	COVID-19, virus not identified	54440	231694	COVID-19, virus not identified	Internal Medicine	Male	1	2020-09-22 15:38:03	2020	9	22	15	38	Negative						10.25		27	29	32	7.7	119	59		0		1.015	0			3.92	8.21
2020-09-22 15:38:03	55	U07.2	COVID-19, virus not identified	54440	231694	COVID-19, virus not identified	Internal Medicine	Male	1	2020-09-22 15:38:03	2020	9	22	15	38	Negative						10.25		27	29	32	7.7	119	59		0		1.015	0			3.92	8.21
2020-09-22 15:38:03	55	U07.2	COVID-19, virus not identified	54440	231694	COVID-19, virus not identified	Internal Medicine	Male	1	2020-09-22 15:38:03	2020	9	22	15	38	Negative						10.25		27	29	32	7.7	119	59		0		1.015	0			3.92	8.21
2020-09-22 15:38:03	55	U07.2	COVID-19, virus not identified	54440	231694	COVID-19, virus not identified	Internal Medicine	Male	1	2020-09-22 15:38:03	2020	9	22	15	38	Negative						10.25		27	29	32	7.7	119	59		0		1.015	0			3.92	8.21
2020-09-22 15:38:03	55	U07.2	COVID-19, virus not identified	54440	231694	COVID-19, virus not identified	Internal Medicine	Male	1	2020-09-22 15:38:03	2020	9	22	15	38	Negative						10.25		27	29	32	7.7	119	59		0		1.015	0			3.92	8.21
2020-10-07 12:40:46	85	U07.2	COVID-19, virus not identified	54440	235453	COVID-19, virus not identified	Emergency Medicine	Female	2	2020-10-07 12:40:46	2020	10	7	12	40	POSITIVE	1.2	65	184.7								8.4	69
2020-08-19 09:18:55	59	U07.2	COVID-19, virus not identified	54440	221093	COVID-19, virus not identified	Internal Medicine	Female	2	2020-08-19 09:18:55	2020	8	19	9	18	nan
2020-08-19 11:38:29	59	U07.2	COVID-19, virus not identified	54440	221139	COVID-19, virus not identified	Emergency Medicine	Female	2	2020-08-19 11:38:29	2020	8	19	11	38	nan
2020-09-29 08:08:26	59	U07.2	COVID-19, virus not identified	54440	232706	COVID-19, virus not identified	Emergency Medicine	Female	2	2020-09-29 08:08:26	2020	9	29	8	8	nan																						6.58
2020-10-01 09:08:27	59	U07.2	COVID-19, virus not identified	54440	233611	COVID-19, virus not identified	Emergency Medicine	Female	2	2020-10-01 09:08:27	2020	10	1	9	8	nan
2020-11-17 09:17:51	59	U07.2	COVID-19, virus not identified	54440	247941	COVID-19, virus not identified	Internal Medicine	Female	2	2020-11-17 09:17:51	2020	11	17	9	17	nan						5.7	95.06
2020-11-17 22:20:26	59	U07.2	COVID-19, virus not identified	54440	248256	COVID-19, virus not identified	Emergency Medicine	Female	2	2020-11-17 22:20:26	2020	11	17	22	20	nan						5.7	95.06
2020-12-10 09:12:24	59	U07.2	COVID-19, virus not identified	54440	255522	COVID-19, virus not identified	Internal Medicine	Female	2	2020-12-10 09:12:24	2020	12	10	9	12	nan
2020-06-25 13:05:59	45	U07.2	COVID-19, virus not identified	54440	205409	COVID-19, virus not identified	Emergency Medicine	Male	1	2020-06-25 13:05:59	2020	6	25	13	5	nan		5				4.98															5.52	3.92
2020-11-02 08:26:31	45	U07.2	COVID-19, virus not identified	54440	243278	COVID-19, virus not identified	Internal Medicine	Male	1	2020-11-02 08:26:31	2020	11	2	8	26	nan								46
2020-08-04 09:07:15	34	U07.2	COVID-19, virus not identified	54440	216886	COVID-19, virus not identified	Internal Medicine	Female	2	2020-08-04 09:07:15	2020	8	4	9	7	nan
2020-08-04 10:55:52	34	U07.2	COVID-19, virus not identified	54440	216910	COVID-19, virus not identified	Emergency Medicine	Female	2	2020-08-04 10:55:52	2020	8	4	10	55	nan
2020-11-28 22:45:47	34	U07.2	COVID-19, virus not identified	54440	251438	COVID-19, virus not identified	Emergency Medicine	Female	2	2020-11-28 22:45:47	2020	11	28	22	45	nan																						4.33
2020-12-29 08:26:39	34	U07.2	COVID-19, virus not identified	54440	261666	COVID-19, virus not identified	General Medicine	Female	2	2020-12-29 08:26:39	2020	12	29	8	26	POSITIVE
2020-08-01 18:32:43	40	U07.2	COVID-19, virus not identified	54440	216635	COVID-19, virus not identified	Emergency Medicine	Male	1	2020-08-01 18:32:43	2020	8	1	18	32	nan
2020-08-03 17:57:35	40	U07.2	COVID-19, virus not identified	54440	216829	COVID-19, virus not identified	Emergency Medicine	Male	1	2020-08-03 17:57:35	2020	8	3	17	57	nan
2020-12-28 07:59:33	40	U07.2	COVID-19, virus not identified	54440	261177	COVID-19, virus not identified	General Medicine	Male	1	2020-12-28 07:59:33	2020	12	28	7	59	nan			72.7
2020-08-26 08:54:52	29	U07.2	COVID-19, virus not identified	54440	223249	COVID-19, virus not identified	Internal Medicine	Female	2	2020-08-26 08:54:52	2020	8	26	8	54	nan																						9.9
2020-09-07 10:23:49	29	U07.2	COVID-19, virus not identified	54440	226593	COVID-19, virus not identified	Emergency Medicine	Female	2	2020-09-07 10:23:49	2020	9	7	10	23	nan
2020-12-17 08:20:33	29	U07.2	COVID-19, virus not identified	54440	257834	COVID-19, virus not identified	Internal Medicine	Female	2	2020-12-17 08:20:33	2020	12	17	8	20	nan																					5.06
2020-08-03 10:13:49	81	U07.2	COVID-19, virus not identified	54440	216787	COVID-19, virus not identified	Emergency Medicine	Female	2	2020-08-03 10:13:49	2020	8	3	10	13	nan
2020-12-16 08:18:42	45	U07.2	COVID-19, virus not identified	54440	257327	COVID-19, virus not identified	Internal Medicine	Male	1	2020-12-16 08:18:42	2020	12	16	8	18	nan																					5.49
2020-06-12 11:41:46	34	U07.2	COVID-19, virus not identified	54440	200635	COVID-19, virus not identified	Emergency Medicine	Female	2	2020-06-12 11:41:46	2020	6	12	11	41	Negative						2.55
2020-12-22 09:51:06	34	U07.2	COVID-19, virus not identified	54440	259409	COVID-19, virus not identified	General Medicine	Female	2	2020-12-22 09:51:06	2020	12	22	9	51	nan																					5.57
2020-08-20 12:12:35	60	U07.2	COVID-19, virus not identified	54440	221645	COVID-19, virus not identified	Internal Medicine	Female	2	2020-08-20 12:12:35	2020	8	20	12	12	POSITIVE	2.2	52						32	53												5.03	8.63
2020-08-20 15:32:02	60	U07.2	COVID-19, virus not identified	54440	221680	COVID-19, virus not identified	Internal Medicine	Female	2	2020-08-20 15:32:02	2020	8	20	15	32	POSITIVE	2.2	52						32	53												5.03	8.63
2020-08-20 15:32:02	60	U07.2	COVID-19, virus not identified	54440	224012	COVID-19, virus not identified	Internal Medicine	Female	2	2020-08-20 15:32:02	2020	8	20	15	32	POSITIVE	2.2	52						32	53												5.03	8.63
2020-08-20 15:32:02	60	U07.2	COVID-19, virus not identified	54440	224012	COVID-19, virus not identified	Internal Medicine	Female	2	2020-08-20 15:32:02	2020	8	20	15	32	POSITIVE	2.2	52						32	53												5.03	8.63
2020-08-20 15:32:02	60	U07.2	COVID-19, virus not identified	54440	224012	COVID-19, virus not identified	Internal Medicine	Female	2	2020-08-20 15:32:02	2020	8	20	15	32	POSITIVE	2.2	52						32	53												5.03	8.63
2020-08-20 15:32:02	60	U07.2	COVID-19, virus not identified	54440	224012	COVID-19, virus not identified	Internal Medicine	Female	2	2020-08-20 15:32:02	2020	8	20	15	32	POSITIVE	2.2	52						32	53												5.03	8.63
2020-08-20 15:32:02	60	U07.2	COVID-19, virus not identified	54440	224012	COVID-19, virus not identified	Internal Medicine	Female	2	2020-08-20 15:32:02	2020	8	20	15	32	POSITIVE	2.2	52						32	53												5.03	8.63
2020-08-16 10:28:19	29	U07.2	COVID-19, virus not identified	54440	219968	COVID-19, virus not identified	Internal Medicine	Female	2	2020-08-16 10:28:19	2020	8	16	10	28	POSITIVE																					4.85	10.24
2020-12-24 08:16:57	29	U07.2	COVID-19, virus not identified	54440	260215	COVID-19, virus not identified	General Medicine	Female	2	2020-12-24 08:16:57	2020	12	24	8	16	nan			58
2020-09-26 15:31:59	25	U07.2	COVID-19, virus not identified	54440	231847	COVID-19, virus not identified	Intensive Care Medicine	Female	2	2020-09-26 15:31:59	2020	9	26	15	31	Negative	1.2	150																			3.23	10.84
2020-09-26 15:31:59	25	U07.2	COVID-19, virus not identified	54440	233650	COVID-19, virus not identified	Intensive Care Medicine	Female	2	2020-09-26 15:31:59	2020	9	26	15	31	Negative	1.2	150																			3.23	10.84
2020-09-26 15:31:59	25	U07.2	COVID-19, virus not identified	54440	233650	COVID-19, virus not identified	Intensive Care Medicine	Female	2	2020-09-26 15:31:59	2020	9	26	15	31	Negative	1.2	150																			3.23	10.84
2020-09-26 15:31:59	25	U07.2	COVID-19, virus not identified	54440	233650	COVID-19, virus not identified	Intensive Care Medicine	Female	2	2020-09-26 15:31:59	2020	9	26	15	31	Negative	1.2	150																			3.23	10.84
2020-09-26 15:31:59	25	U07.2	COVID-19, virus not identified	54440	233650	COVID-19, virus not identified	Intensive Care Medicine	Female	2	2020-09-26 15:31:59	2020	9	26	15	31	Negative	1.2	150																			3.23	10.84
2020-07-01 15:00:39	37	U07.2	COVID-19, virus not identified	54440	207337	COVID-19, virus not identified	Emergency Medicine	Male	1	2020-07-01 15:00:39	2020	7	1	15	0	nan
2020-07-20 09:02:51	37	U07.2	COVID-19, virus not identified	54440	213262	COVID-19, virus not identified	Emergency Medicine	Male	1	2020-07-20 09:02:51	2020	7	20	9	2	nan																						8.35
2020-12-29 08:09:46	37	U07.2	COVID-19, virus not identified	54440	261647	COVID-19, virus not identified	General Medicine	Male	1	2020-12-29 08:09:46	2020	12	29	8	9	nan																					5.2
2020-09-22 14:56:11	28	U07.2	COVID-19, virus not identified	54440	231475	COVID-19, virus not identified	Internal Medicine	Female	2	2020-09-22 14:56:11	2020	9	22	14	56	Negative																					4.57	5.55
2020-09-22 15:37:21	28	U07.2	COVID-19, virus not identified	54440	231503	COVID-19, virus not identified	Emergency Medicine	Female	2	2020-09-22 15:37:21	2020	9	22	15	37	Negative																					4.57	5.55
2020-09-27 09:10:44	28	U07.2	COVID-19, virus not identified	54440	231938	COVID-19, virus not identified	Internal Medicine	Female	2	2020-09-27 09:10:44	2020	9	27	9	10	Negative																					4.57	5.55
2020-12-15 08:15:55	28	U07.2	COVID-19, virus not identified	54440	256859	COVID-19, virus not identified	Internal Medicine	Female	2	2020-12-15 08:15:55	2020	12	15	8	15	Negative
2020-09-25 18:39:38	47	U07.2	COVID-19, virus not identified	54440	231799	COVID-19, virus not identified	Internal Medicine	Female	2	2020-09-25 18:39:38	2020	9	25	18	39	Negative		15		159				34	27	15											4.3	7.05
2020-09-25 18:39:38	47	U07.2	COVID-19, virus not identified	54440	232489	COVID-19, virus not identified	Internal Medicine	Female	2	2020-09-25 18:39:38	2020	9	25	18	39	Negative		15		159				34	27	15											4.3	7.05
2020-09-25 18:39:38	47	U07.2	COVID-19, virus not identified	54440	232489	COVID-19, virus not identified	Internal Medicine	Female	2	2020-09-25 18:39:38	2020	9	25	18	39	Negative		15		159				34	27	15											4.3	7.05
2020-09-25 18:39:38	47	U07.2	COVID-19, virus not identified	54440	232489	COVID-19, virus not identified	Internal Medicine	Female	2	2020-09-25 18:39:38	2020	9	25	18	39	Negative		15		159				34	27	15											4.3	7.05
2020-09-25 18:39:38	47	U07.2	COVID-19, virus not identified	54440	232489	COVID-19, virus not identified	Internal Medicine	Female	2	2020-09-25 18:39:38	2020	9	25	18	39	Negative		15		159				34	27	15											4.3	7.05
2020-09-25 18:39:38	47	U07.2	COVID-19, virus not identified	54440	232489	COVID-19, virus not identified	Internal Medicine	Female	2	2020-09-25 18:39:38	2020	9	25	18	39	Negative		15		159				34	27	15											4.3	7.05
2020-09-25 18:39:38	47	U07.2	COVID-19, virus not identified	54440	232489	COVID-19, virus not identified	Internal Medicine	Female	2	2020-09-25 18:39:38	2020	9	25	18	39	Negative		15		159				34	27	15											4.3	7.05
2020-09-25 18:39:38	47	U07.2	COVID-19, virus not identified	54440	232489	COVID-19, virus not identified	Internal Medicine	Female	2	2020-09-25 18:39:38	2020	9	25	18	39	Negative		15		159				34	27	15											4.3	7.05
2020-10-12 08:54:43	37	U07.2	COVID-19, virus not identified	54440	236563	COVID-19, virus not identified	Internal Medicine	Male	1	2020-10-12 08:54:43	2020	10	12	8	54	nan
2020-12-16 08:20:04	37	U07.2	COVID-19, virus not identified	54440	257328	COVID-19, virus not identified	Internal Medicine	Male	1	2020-12-16 08:20:04	2020	12	16	8	20	nan																					5.36	6.13
2020-09-21 13:22:38	30	U07.2	COVID-19, virus not identified	54440	230973	COVID-19, virus not identified	Internal Medicine	Female	2	2020-09-21 13:22:38	2020	9	21	13	22	POSITIVE
2020-12-20 08:08:59	30	U07.2	COVID-19, virus not identified	54440	258354	COVID-19, virus not identified	General Medicine	Female	2	2020-12-20 08:08:59	2020	12	20	8	8	nan						4.88
2020-06-18 14:12:05	31	U07.2	COVID-19, virus not identified	54440	202979	COVID-19, virus not identified	General Medicine	Female	2	2020-06-18 14:12:05	2020	6	18	14	12	POSITIVE
2020-07-19 13:17:36	31	U07.2	COVID-19, virus not identified	54440	213044	COVID-19, virus not identified	Internal Medicine	Female	2	2020-07-19 13:17:36	2020	7	19	13	17	POSITIVE																					5.3	9.23
2020-07-19 14:30:35	31	U07.2	COVID-19, virus not identified	54440	213075	COVID-19, virus not identified	Emergency Medicine	Female	2	2020-07-19 14:30:35	2020	7	19	14	30	POSITIVE																					5.3	9.23
2020-05-22 02:31:55	41	U07.2	COVID-19, virus not identified	54440	195209	COVID-19, virus not identified	Emergency Medicine	Female	2	2020-05-22 02:31:55	2020	5	22	2	31	Negative
2020-12-10 08:50:51	41	U07.2	COVID-19, virus not identified	54440	255466	COVID-19, virus not identified	Internal Medicine	Female	2	2020-12-10 08:50:51	2020	12	10	8	50	nan
2020-05-06 03:03:30	28	U07.2	COVID-19, virus not identified	54440	193075	COVID-19, virus not identified	Intensive Care Medicine	Female	2	2020-05-06 03:03:30	2020	5	6	3	3	nan
2020-08-28 10:40:06	28	U07.2	COVID-19, virus not identified	54440	223999	COVID-19, virus not identified	Emergency Medicine	Female	2	2020-08-28 10:40:06	2020	8	28	10	40	POSITIVE																						10.01
2020-08-30 12:39:27	28	U07.2	COVID-19, virus not identified	54440	224311	COVID-19, virus not identified	Emergency Medicine	Female	2	2020-08-30 12:39:27	2020	8	30	12	39	POSITIVE																						10.01
2020-12-23 13:13:07	28	U07.2	COVID-19, virus not identified	54440	260006	COVID-19, virus not identified	Internal Medicine	Female	2	2020-12-23 13:13:07	2020	12	23	13	13	nan										11											4.63
2020-12-30 14:30:06	28	U07.2	COVID-19, virus not identified	54440	262519	COVID-19, virus not identified	Internal Medicine	Female	2	2020-12-30 14:30:06	2020	12	30	14	30	nan										11											4.63
2020-09-22 15:07:38	28	U07.2	COVID-19, virus not identified	54440	231482	COVID-19, virus not identified	Internal Medicine	Female	2	2020-09-22 15:07:38	2020	9	22	15	7	POSITIVE																						7.62
2020-09-22 15:38:10	28	U07.2	COVID-19, virus not identified	54440	231504	COVID-19, virus not identified	Emergency Medicine	Female	2	2020-09-22 15:38:10	2020	9	22	15	38	POSITIVE																						7.62
2020-11-19 14:01:40	28	U07.2	COVID-19, virus not identified	54440	248973	COVID-19, virus not identified	Internal Medicine	Female	2	2020-11-19 14:01:40	2020	11	19	14	1	nan																					4.49
2020-12-15 08:29:25	28	U07.2	COVID-19, virus not identified	54440	256866	COVID-19, virus not identified	Internal Medicine	Female	2	2020-12-15 08:29:25	2020	12	15	8	29	nan						4.95
2020-07-28 11:45:15	32	U07.2	COVID-19, virus not identified	54440	215914	COVID-19, virus not identified	General Medicine	Male	1	2020-07-28 11:45:15	2020	7	28	11	45	NEgative
2020-09-21 14:20:52	32	U07.2	COVID-19, virus not identified	54440	231033	COVID-19, virus not identified	Internal Medicine	Male	1	2020-09-21 14:20:52	2020	9	21	14	20	nan																						7.68
2020-12-24 08:59:30	32	U07.2	COVID-19, virus not identified	54440	260264	COVID-19, virus not identified	General Medicine	Male	1	2020-12-24 08:59:30	2020	12	24	8	59	nan																					4.77
2020-09-10 03:29:09	58	U07.2	COVID-19, virus not identified	54440	227601	COVID-19, virus not identified	Internal Medicine	Male	1	2020-09-10 03:29:09	2020	9	10	3	29	nan	2.4			281		7.63			18	14	6.1	34	72.2								4.39	8.34
2020-09-10 03:29:09	58	U07.2	COVID-19, virus not identified	54440	231320	COVID-19, virus not identified	Internal Medicine	Male	1	2020-09-10 03:29:09	2020	9	10	3	29	nan	2.4			281		7.63			18	14	6.1	34	72.2								4.39	8.34
2020-09-10 03:29:09	58	U07.2	COVID-19, virus not identified	54440	231320	COVID-19, virus not identified	Internal Medicine	Male	1	2020-09-10 03:29:09	2020	9	10	3	29	nan	2.4			281		7.63			18	14	6.1	34	72.2								4.39	8.34
2020-09-10 03:29:09	58	U07.2	COVID-19, virus not identified	54440	231320	COVID-19, virus not identified	Internal Medicine	Male	1	2020-09-10 03:29:09	2020	9	10	3	29	nan	2.4			281		7.63			18	14	6.1	34	72.2								4.39	8.34
2020-09-10 03:29:09	58	U07.2	COVID-19, virus not identified	54440	231320	COVID-19, virus not identified	Internal Medicine	Male	1	2020-09-10 03:29:09	2020	9	10	3	29	nan	2.4			281		7.63			18	14	6.1	34	72.2								4.39	8.34
2020-09-10 03:29:09	58	U07.2	COVID-19, virus not identified	54440	231320	COVID-19, virus not identified	Internal Medicine	Male	1	2020-09-10 03:29:09	2020	9	10	3	29	nan	2.4			281		7.63			18	14	6.1	34	72.2								4.39	8.34
2020-09-10 03:29:09	58	U07.2	COVID-19, virus not identified	54440	231320	COVID-19, virus not identified	Internal Medicine	Male	1	2020-09-10 03:29:09	2020	9	10	3	29	nan	2.4			281		7.63			18	14	6.1	34	72.2								4.39	8.34
2020-09-10 03:29:09	58	U07.2	COVID-19, virus not identified	54440	231320	COVID-19, virus not identified	Internal Medicine	Male	1	2020-09-10 03:29:09	2020	9	10	3	29	nan	2.4			281		7.63			18	14	6.1	34	72.2								4.39	8.34
2020-09-10 03:29:09	58	U07.2	COVID-19, virus not identified	54440	231320	COVID-19, virus not identified	Internal Medicine	Male	1	2020-09-10 03:29:09	2020	9	10	3	29	nan	2.4			281		7.63			18	14	6.1	34	72.2								4.39	8.34
2020-09-10 03:29:09	58	U07.2	COVID-19, virus not identified	54440	231320	COVID-19, virus not identified	Internal Medicine	Male	1	2020-09-10 03:29:09	2020	9	10	3	29	nan	2.4			281		7.63			18	14	6.1	34	72.2								4.39	8.34
2020-12-11 23:54:59	74	U07.2	COVID-19, virus not identified	54440	255861	COVID-19, virus not identified	Internal Medicine	Male	1	2020-12-11 23:54:59	2020	12	11	23	54	POSITIVE						25.23
2020-12-11 23:54:59	74	U07.2	COVID-19, virus not identified	54440	258574	COVID-19, virus not identified	Internal Medicine	Male	1	2020-12-11 23:54:59	2020	12	11	23	54	POSITIVE						25.23
2020-12-11 23:54:59	74	U07.2	COVID-19, virus not identified	54440	258574	COVID-19, virus not identified	Internal Medicine	Male	1	2020-12-11 23:54:59	2020	12	11	23	54	POSITIVE						25.23
2020-12-11 23:54:59	74	U07.2	COVID-19, virus not identified	54440	258574	COVID-19, virus not identified	Internal Medicine	Male	1	2020-12-11 23:54:59	2020	12	11	23	54	POSITIVE						25.23
2020-12-11 23:54:59	74	U07.2	COVID-19, virus not identified	54440	258574	COVID-19, virus not identified	Internal Medicine	Male	1	2020-12-11 23:54:59	2020	12	11	23	54	POSITIVE						25.23
2020-12-11 23:54:59	74	U07.2	COVID-19, virus not identified	54440	258574	COVID-19, virus not identified	Internal Medicine	Male	1	2020-12-11 23:54:59	2020	12	11	23	54	POSITIVE						25.23
2020-12-11 23:54:59	74	U07.2	COVID-19, virus not identified	54440	258574	COVID-19, virus not identified	Internal Medicine	Male	1	2020-12-11 23:54:59	2020	12	11	23	54	POSITIVE						25.23
2020-12-11 23:54:59	74	U07.2	COVID-19, virus not identified	54440	258574	COVID-19, virus not identified	Internal Medicine	Male	1	2020-12-11 23:54:59	2020	12	11	23	54	POSITIVE						25.23
2020-12-11 23:54:59	74	U07.2	COVID-19, virus not identified	54440	258574	COVID-19, virus not identified	Internal Medicine	Male	1	2020-12-11 23:54:59	2020	12	11	23	54	POSITIVE						25.23
2020-12-11 23:54:59	74	U07.2	COVID-19, virus not identified	54440	258574	COVID-19, virus not identified	Internal Medicine	Male	1	2020-12-11 23:54:59	2020	12	11	23	54	POSITIVE						25.23
2020-07-24 11:36:47	33	U07.2	COVID-19, virus not identified	54440	214968	COVID-19, virus not identified	Emergency Medicine	Female	2	2020-07-24 11:36:47	2020	7	24	11	36	POSITIVE
2020-08-02 00:20:40	33	U07.2	COVID-19, virus not identified	54440	216661	COVID-19, virus not identified	General Surgery	Female	2	2020-08-02 00:20:40	2020	8	2	0	20	nan
2020-08-02 07:52:53	33	U07.2	COVID-19, virus not identified	54440	216692	COVID-19, virus not identified	Emergency Medicine	Female	2	2020-08-02 07:52:53	2020	8	2	7	52	nan
2020-08-03 05:29:42	33	U07.2	COVID-19, virus not identified	54440	216773	COVID-19, virus not identified	Emergency Medicine	Female	2	2020-08-03 05:29:42	2020	8	3	5	29	nan
2020-08-12 11:10:32	33	U07.2	COVID-19, virus not identified	54440	219065	COVID-19, virus not identified	Internal Medicine	Female	2	2020-08-12 11:10:32	2020	8	12	11	10	nan
2020-12-29 08:25:13	33	U07.2	COVID-19, virus not identified	54440	261663	COVID-19, virus not identified	General Medicine	Female	2	2020-12-29 08:25:13	2020	12	29	8	25	nan																					4.54
2020-10-12 09:32:08	42	U07.2	COVID-19, virus not identified	54440	236525	COVID-19, virus not identified	Internal Medicine	Female	2	2020-10-12 09:32:08	2020	10	12	9	32	POSITIVE
2020-10-12 09:32:08	42	U07.2	COVID-19, virus not identified	54440	239384	COVID-19, virus not identified	Internal Medicine	Female	2	2020-10-12 09:32:08	2020	10	12	9	32	POSITIVE
2020-10-12 09:32:08	42	U07.2	COVID-19, virus not identified	54440	239384	COVID-19, virus not identified	Internal Medicine	Female	2	2020-10-12 09:32:08	2020	10	12	9	32	POSITIVE
2020-10-12 09:32:08	42	U07.2	COVID-19, virus not identified	54440	239384	COVID-19, virus not identified	Internal Medicine	Female	2	2020-10-12 09:32:08	2020	10	12	9	32	POSITIVE
2020-10-12 09:32:08	42	U07.2	COVID-19, virus not identified	54440	239384	COVID-19, virus not identified	Internal Medicine	Female	2	2020-10-12 09:32:08	2020	10	12	9	32	POSITIVE
2020-10-12 09:32:08	42	U07.2	COVID-19, virus not identified	54440	239384	COVID-19, virus not identified	Internal Medicine	Female	2	2020-10-12 09:32:08	2020	10	12	9	32	POSITIVE
2020-10-12 09:32:08	42	U07.2	COVID-19, virus not identified	54440	239384	COVID-19, virus not identified	Internal Medicine	Female	2	2020-10-12 09:32:08	2020	10	12	9	32	POSITIVE
2020-10-12 09:32:08	42	U07.2	COVID-19, virus not identified	54440	239384	COVID-19, virus not identified	Internal Medicine	Female	2	2020-10-12 09:32:08	2020	10	12	9	32	POSITIVE
2020-10-12 09:32:08	42	U07.2	COVID-19, virus not identified	54440	239384	COVID-19, virus not identified	Internal Medicine	Female	2	2020-10-12 09:32:08	2020	10	12	9	32	POSITIVE
2020-07-10 09:55:02	59	U07.2	COVID-19, virus not identified	54440	210198	COVID-19, virus not identified	Internal Medicine	Male	1	2020-07-10 09:55:02	2020	7	10	9	55	nan
2020-07-10 09:55:02	59	U07.2	COVID-19, virus not identified	54440	210321	COVID-19, virus not identified	Internal Medicine	Male	1	2020-07-10 09:55:02	2020	7	10	9	55	nan
2020-06-06 06:07:30	64	U07.2	COVID-19, virus not identified	54440	198250	COVID-19, virus not identified	Emergency Medicine	Female	2	2020-06-06 06:07:30	2020	6	6	6	7	nan	1.2							25				78
2020-06-06 08:26:18	64	U07.2	COVID-19, virus not identified	54440	198252	COVID-19, virus not identified	Internal Medicine	Female	2	2020-06-06 08:26:18	2020	6	6	8	26	nan	1.2							25				78
2020-06-06 08:26:18	64	U07.2	COVID-19, virus not identified	54440	198341	COVID-19, virus not identified	Internal Medicine	Female	2	2020-06-06 08:26:18	2020	6	6	8	26	nan	1.2							25				78
2020-07-06 10:13:34	31	U07.2	COVID-19, virus not identified	54440	208673	COVID-19, virus not identified	Internal Medicine	Male	1	2020-07-06 10:13:34	2020	7	6	10	13	nan																					5.7
2020-07-07 09:04:31	31	U07.2	COVID-19, virus not identified	54440	208997	COVID-19, virus not identified	Internal Medicine	Male	1	2020-07-07 09:04:31	2020	7	7	9	4	nan																					5.7
2020-06-17 21:14:42	30	U07.2	COVID-19, virus not identified	54440	202578	COVID-19, virus not identified	General Surgery	Female	2	2020-06-17 21:14:42	2020	6	17	21	14	nan						3.51																6.54
2020-06-18 20:17:44	30	U07.2	COVID-19, virus not identified	54440	203063	COVID-19, virus not identified	Internal Medicine	Female	2	2020-06-18 20:17:44	2020	6	18	20	17	nan						3.51																6.54
2020-07-21 14:02:28	30	U07.2	COVID-19, virus not identified	54440	213974	COVID-19, virus not identified	Internal Medicine	Female	2	2020-07-21 14:02:28	2020	7	21	14	2	nan																					4.36
2020-10-31 04:55:24	32	U07.2	COVID-19, virus not identified	54440	242777	COVID-19, virus not identified	Emergency Medicine	Female	2	2020-10-31 04:55:24	2020	10	31	4	55	nan										13
2020-12-28 07:56:12	32	U07.2	COVID-19, virus not identified	54440	261173	COVID-19, virus not identified	General Medicine	Female	2	2020-12-28 07:56:12	2020	12	28	7	56	nan																						8.84
2020-06-22 11:17:52	71	U07.2	COVID-19, virus not identified	54440	203960	COVID-19, virus not identified	General Surgery	Female	2	2020-06-22 11:17:52	2020	6	22	11	17	nan										24	8.3		77.1
2020-06-22 13:36:01	71	U07.2	COVID-19, virus not identified	54440	204040	COVID-19, virus not identified	Internal Medicine	Female	2	2020-06-22 13:36:01	2020	6	22	13	36	nan										24	8.3		77.1
2020-06-22 13:36:01	71	U07.2	COVID-19, virus not identified	54440	205264	COVID-19, virus not identified	Internal Medicine	Female	2	2020-06-22 13:36:01	2020	6	22	13	36	nan										24	8.3		77.1
2020-12-12 20:08:26	71	U07.2	COVID-19, virus not identified	54440	255906	COVID-19, virus not identified	Internal Medicine	Female	2	2020-12-12 20:08:26	2020	12	12	20	8	nan	0.7	10		350		3.79			19			41									5.1	4.91
2020-12-12 20:08:26	71	U07.2	COVID-19, virus not identified	54440	267952	COVID-19, virus not identified	Internal Medicine	Female	2	2020-12-12 20:08:26	2020	12	12	20	8	nan	0.7	10		350		3.79			19			41									5.1	4.91
2020-12-12 20:08:26	71	U07.2	COVID-19, virus not identified	54440	267952	COVID-19, virus not identified	Internal Medicine	Female	2	2020-12-12 20:08:26	2020	12	12	20	8	nan	0.7	10		350		3.79			19			41									5.1	4.91
2020-12-12 20:08:26	71	U07.2	COVID-19, virus not identified	54440	267952	COVID-19, virus not identified	Internal Medicine	Female	2	2020-12-12 20:08:26	2020	12	12	20	8	nan	0.7	10		350		3.79			19			41									5.1	4.91
2020-12-12 20:08:26	71	U07.2	COVID-19, virus not identified	54440	267952	COVID-19, virus not identified	Internal Medicine	Female	2	2020-12-12 20:08:26	2020	12	12	20	8	nan	0.7	10		350		3.79			19			41									5.1	4.91
2020-12-12 20:08:26	71	U07.2	COVID-19, virus not identified	54440	267952	COVID-19, virus not identified	Internal Medicine	Female	2	2020-12-12 20:08:26	2020	12	12	20	8	nan	0.7	10		350		3.79			19			41									5.1	4.91
2020-12-12 20:08:26	71	U07.2	COVID-19, virus not identified	54440	267952	COVID-19, virus not identified	Internal Medicine	Female	2	2020-12-12 20:08:26	2020	12	12	20	8	nan	0.7	10		350		3.79			19			41									5.1	4.91
2020-12-12 20:08:26	71	U07.2	COVID-19, virus not identified	54440	267952	COVID-19, virus not identified	Internal Medicine	Female	2	2020-12-12 20:08:26	2020	12	12	20	8	nan	0.7	10		350		3.79			19			41									5.1	4.91
2020-12-12 20:08:26	71	U07.2	COVID-19, virus not identified	54440	267952	COVID-19, virus not identified	Internal Medicine	Female	2	2020-12-12 20:08:26	2020	12	12	20	8	nan	0.7	10		350		3.79			19			41									5.1	4.91
2020-07-26 12:22:30	50	U07.2	COVID-19, virus not identified	54440	215330	COVID-19, virus not identified	Internal Medicine	Female	2	2020-07-26 12:22:30	2020	7	26	12	22	nan																						8.85
2020-09-17 09:48:45	50	U07.2	COVID-19, virus not identified	54440	229808	COVID-19, virus not identified	Internal Medicine	Female	2	2020-09-17 09:48:45	2020	9	17	9	48	POSITIVE	2.4	84				4.3															4.65
2020-07-10 23:54:27	78	U07.2	COVID-19, virus not identified	54440	210259	COVID-19, virus not identified	Emergency Medicine	Female	2	2020-07-10 23:54:27	2020	7	10	23	54	nan
2020-07-11 01:58:25	78	U07.2	COVID-19, virus not identified	54440	210269	COVID-19, virus not identified	Internal Medicine	Female	2	2020-07-11 01:58:25	2020	7	11	1	58	nan
2020-10-13 18:29:02	78	U07.2	COVID-19, virus not identified	54440	237339	COVID-19, virus not identified	Emergency Medicine	Female	2	2020-10-13 18:29:02	2020	10	13	18	29	POSITIVE								37	48		5.1		76								5.03
2020-10-13 22:35:19	78	U07.2	COVID-19, virus not identified	54440	237341	COVID-19, virus not identified	Internal Medicine	Female	2	2020-10-13 22:35:19	2020	10	13	22	35	POSITIVE								37	48		5.1		76								5.03
2020-10-13 22:35:19	78	U07.2	COVID-19, virus not identified	54440	239404	COVID-19, virus not identified	Internal Medicine	Female	2	2020-10-13 22:35:19	2020	10	13	22	35	POSITIVE								37	48		5.1		76								5.03
2020-10-13 22:35:19	78	U07.2	COVID-19, virus not identified	54440	239404	COVID-19, virus not identified	Internal Medicine	Female	2	2020-10-13 22:35:19	2020	10	13	22	35	POSITIVE								37	48		5.1		76								5.03
2020-10-13 22:35:19	78	U07.2	COVID-19, virus not identified	54440	239404	COVID-19, virus not identified	Internal Medicine	Female	2	2020-10-13 22:35:19	2020	10	13	22	35	POSITIVE								37	48		5.1		76								5.03
2020-06-25 16:00:42	37	U07.2	COVID-19, virus not identified	54440	205488	COVID-19, virus not identified	Emergency Medicine	Female	2	2020-06-25 16:00:42	2020	6	25	16	0	Negative
2020-07-09 00:28:47	37	U07.2	COVID-19, virus not identified	54440	209760	COVID-19, virus not identified	Emergency Medicine	Female	2	2020-07-09 00:28:47	2020	7	9	0	28	nan
2020-10-01 11:42:48	37	U07.2	COVID-19, virus not identified	54440	233738	COVID-19, virus not identified	Internal Medicine	Female	2	2020-10-01 11:42:48	2020	10	1	11	42	nan
2020-07-09 05:42:57	78	U07.2	COVID-19, virus not identified	54440	209783	COVID-19, virus not identified	Internal Medicine	Female	2	2020-07-09 05:42:57	2020	7	9	5	42	nan					1																2.7
2020-07-09 05:42:57	78	U07.2	COVID-19, virus not identified	54440	210322	COVID-19, virus not identified	Internal Medicine	Female	2	2020-07-09 05:42:57	2020	7	9	5	42	nan					1																2.7
2020-07-13 00:10:49	78	U07.2	COVID-19, virus not identified	54440	210741	COVID-19, virus not identified	Hematology	Female	2	2020-07-13 00:10:49	2020	7	13	0	10	nan					1																2.7
2020-07-13 00:10:49	78	U07.2	COVID-19, virus not identified	54440	212534	COVID-19, virus not identified	Hematology	Female	2	2020-07-13 00:10:49	2020	7	13	0	10	nan					1																2.7
2020-04-23 10:12:50	36	U07.2	COVID-19, virus not identified	54440	191353	COVID-19, virus not identified	Emergency Medicine	Female	2	2020-04-23 10:12:50	2020	4	23	10	12	Negative						54.6					8
2020-07-02 11:46:31	36	U07.2	COVID-19, virus not identified	54440	207701	COVID-19, virus not identified	Internal Medicine	Female	2	2020-07-02 11:46:31	2020	7	2	11	46	nan
2020-07-02 13:00:24	36	U07.2	COVID-19, virus not identified	54440	207721	COVID-19, virus not identified	General Surgery	Female	2	2020-07-02 13:00:24	2020	7	2	13	0	nan
2020-08-18 11:30:49	36	U07.2	COVID-19, virus not identified	54440	220819	COVID-19, virus not identified	Internal Medicine	Female	2	2020-08-18 11:30:49	2020	8	18	11	30	nan									14
2020-10-21 19:34:31	36	U07.2	COVID-19, virus not identified	54440	240035	COVID-19, virus not identified	Emergency Medicine	Female	2	2020-10-21 19:34:31	2020	10	21	19	34	nan										12
2020-07-09 03:15:42	48	U07.2	COVID-19, virus not identified	54440	209776	COVID-19, virus not identified	Internal Medicine	Male	1	2020-07-09 03:15:42	2020	7	9	3	15	nan
2020-07-09 03:15:42	48	U07.2	COVID-19, virus not identified	54440	212284	COVID-19, virus not identified	Internal Medicine	Male	1	2020-07-09 03:15:42	2020	7	9	3	15	nan
2020-12-28 07:57:45	48	U07.2	COVID-19, virus not identified	54440	261175	COVID-19, virus not identified	General Medicine	Male	1	2020-12-28 07:57:45	2020	12	28	7	57	nan																					4.66
2020-07-03 17:11:11	75	U07.2	COVID-19, virus not identified	54440	207919	COVID-19, virus not identified	Emergency Medicine	Male	1	2020-07-03 17:11:11	2020	7	3	17	11	nan
2020-07-03 18:36:25	75	U07.2	COVID-19, virus not identified	54440	207922	COVID-19, virus not identified	Internal Medicine	Male	1	2020-07-03 18:36:25	2020	7	3	18	36	nan
2020-07-03 18:36:25	75	U07.2	COVID-19, virus not identified	54440	208000	COVID-19, virus not identified	Internal Medicine	Male	1	2020-07-03 18:36:25	2020	7	3	18	36	nan
2020-06-10 20:29:13	34	U07.2	COVID-19, virus not identified	54440	200170	COVID-19, virus not identified	Emergency Medicine	Female	2	2020-06-10 20:29:13	2020	6	10	20	29	nan
2020-08-16 10:05:22	34	U07.2	COVID-19, virus not identified	54440	219939	COVID-19, virus not identified	Internal Medicine	Female	2	2020-08-16 10:05:22	2020	8	16	10	5	POSITIVE						3.32															5.05	5.95
2020-11-08 10:09:36	34	U07.2	COVID-19, virus not identified	54440	245104	COVID-19, virus not identified	Internal Medicine	Female	2	2020-11-08 10:09:36	2020	11	8	10	9	nan
2020-11-08 11:57:40	34	U07.2	COVID-19, virus not identified	54440	245173	COVID-19, virus not identified	Emergency Medicine	Female	2	2020-11-08 11:57:40	2020	11	8	11	57	nan
2020-12-24 00:23:12	55	U07.2	COVID-19, virus not identified	54440	260207	COVID-19, virus not identified	Emergency Medicine	Male	1	2020-12-24 00:23:12	2020	12	24	0	23	POSITIVE	4.8			358		5.41		34	45												5.22	9.81
2020-12-25 02:42:14	55	U07.2	COVID-19, virus not identified	54440	260665	COVID-19, virus not identified	Internal Medicine	Male	1	2020-12-25 02:42:14	2020	12	25	2	42	POSITIVE	4.8			358		5.41		34	45												5.22	9.81
2020-06-30 09:22:59	47	U07.2	COVID-19, virus not identified	54440	206702	COVID-19, virus not identified	Internal Medicine	Female	2	2020-06-30 09:22:59	2020	6	30	9	22	nan	0.6
2020-05-31 12:47:59	34	U07.2	COVID-19, virus not identified	54440	196089	COVID-19, virus not identified	Emergency Medicine	Female	2	2020-05-31 12:47:59	2020	5	31	12	47	NEgative
2020-07-11 11:50:21	34	U07.2	COVID-19, virus not identified	54440	210308	COVID-19, virus not identified	Emergency Medicine	Female	2	2020-07-11 11:50:21	2020	7	11	11	50	nan
2020-11-05 10:24:51	34	U07.2	COVID-19, virus not identified	54440	244633	COVID-19, virus not identified	Internal Medicine	Female	2	2020-11-05 10:24:51	2020	11	5	10	24	nan																						4.73
2020-08-22 05:49:41	32	U07.2	COVID-19, virus not identified	54440	221889	COVID-19, virus not identified	Intensive Care Medicine	Female	2	2020-08-22 05:49:41	2020	8	22	5	49	nan																					4.87	5.92
2020-08-22 07:06:03	32	U07.2	COVID-19, virus not identified	54440	221896	COVID-19, virus not identified	Intensive Care Medicine	Female	2	2020-08-22 07:06:03	2020	8	22	7	6	nan																					4.87	5.92
2020-12-28 09:31:53	33	U07.2	COVID-19, virus not identified	54440	261260	COVID-19, virus not identified	Internal Medicine	Female	2	2020-12-28 09:31:53	2020	12	28	9	31	nan																					4.66
2020-06-23 15:20:35	34	U07.2	COVID-19, virus not identified	54440	204561	COVID-19, virus not identified	Emergency Medicine	Female	2	2020-06-23 15:20:35	2020	6	23	15	20	Negative		40
2020-06-30 08:45:11	34	U07.2	COVID-19, virus not identified	54440	206649	COVID-19, virus not identified	Internal Medicine	Female	2	2020-06-30 08:45:11	2020	6	30	8	45	Negative		40
2020-08-13 13:47:57	33	U07.2	COVID-19, virus not identified	54440	219505	COVID-19, virus not identified	Internal Medicine	Female	2	2020-08-13 13:47:57	2020	8	13	13	47	POSITIVE		20																			4.99
2020-08-15 14:43:10	33	U07.2	COVID-19, virus not identified	54440	219763	COVID-19, virus not identified	Emergency Medicine	Female	2	2020-08-15 14:43:10	2020	8	15	14	43	POSITIVE		20																			4.99
2020-07-14 10:22:32	38	U07.2	COVID-19, virus not identified	54440	211385	COVID-19, virus not identified	Internal Medicine	Female	2	2020-07-14 10:22:32	2020	7	14	10	22	nan			45.9																		4.73	8.91
2020-07-26 09:22:48	38	U07.2	COVID-19, virus not identified	54440	215137	COVID-19, virus not identified	Internal Medicine	Female	2	2020-07-26 09:22:48	2020	7	26	9	22	nan			45.9																		4.73	8.91
2020-07-07 11:56:59	33	U07.2	COVID-19, virus not identified	54440	209157	COVID-19, virus not identified	Internal Medicine	Female	2	2020-07-07 11:56:59	2020	7	7	11	56	nan			31																		4.54	5.39
2020-10-09 20:13:41	63	U07.2	COVID-19, virus not identified	54440	236018	COVID-19, virus not identified	Internal Medicine	Male	1	2020-10-09 20:13:41	2020	10	9	20	13	Negative						11.86		28	45	40											4.44	11.36
2020-10-09 20:13:41	63	U07.2	COVID-19, virus not identified	54440	236779	COVID-19, virus not identified	Internal Medicine	Male	1	2020-10-09 20:13:41	2020	10	9	20	13	Negative						11.86		28	45	40											4.44	11.36
2020-10-09 20:13:41	63	U07.2	COVID-19, virus not identified	54440	236779	COVID-19, virus not identified	Internal Medicine	Male	1	2020-10-09 20:13:41	2020	10	9	20	13	Negative						11.86		28	45	40											4.44	11.36
2020-10-09 20:13:41	63	U07.2	COVID-19, virus not identified	54440	236779	COVID-19, virus not identified	Internal Medicine	Male	1	2020-10-09 20:13:41	2020	10	9	20	13	Negative						11.86		28	45	40											4.44	11.36
2020-10-09 20:13:41	63	U07.2	COVID-19, virus not identified	54440	236779	COVID-19, virus not identified	Internal Medicine	Male	1	2020-10-09 20:13:41	2020	10	9	20	13	Negative						11.86		28	45	40											4.44	11.36
2020-10-09 20:13:41	63	U07.2	COVID-19, virus not identified	54440	236779	COVID-19, virus not identified	Internal Medicine	Male	1	2020-10-09 20:13:41	2020	10	9	20	13	Negative						11.86		28	45	40											4.44	11.36
2020-10-09 20:13:41	63	U07.2	COVID-19, virus not identified	54440	236779	COVID-19, virus not identified	Internal Medicine	Male	1	2020-10-09 20:13:41	2020	10	9	20	13	Negative						11.86		28	45	40											4.44	11.36
2020-10-09 20:13:41	63	U07.2	COVID-19, virus not identified	54440	236779	COVID-19, virus not identified	Internal Medicine	Male	1	2020-10-09 20:13:41	2020	10	9	20	13	Negative						11.86		28	45	40											4.44	11.36
2020-10-09 20:13:41	63	U07.2	COVID-19, virus not identified	54440	236779	COVID-19, virus not identified	Internal Medicine	Male	1	2020-10-09 20:13:41	2020	10	9	20	13	Negative						11.86		28	45	40											4.44	11.36
2020-10-09 20:13:41	63	U07.2	COVID-19, virus not identified	54440	236779	COVID-19, virus not identified	Internal Medicine	Male	1	2020-10-09 20:13:41	2020	10	9	20	13	Negative						11.86		28	45	40											4.44	11.36
2020-10-09 20:13:41	63	U07.2	COVID-19, virus not identified	54440	236779	COVID-19, virus not identified	Internal Medicine	Male	1	2020-10-09 20:13:41	2020	10	9	20	13	Negative						11.86		28	45	40											4.44	11.36
2020-10-09 20:13:41	63	U07.2	COVID-19, virus not identified	54440	236779	COVID-19, virus not identified	Internal Medicine	Male	1	2020-10-09 20:13:41	2020	10	9	20	13	Negative						11.86		28	45	40											4.44	11.36
2020-10-09 20:13:41	63	U07.2	COVID-19, virus not identified	54440	236779	COVID-19, virus not identified	Internal Medicine	Male	1	2020-10-09 20:13:41	2020	10	9	20	13	Negative						11.86		28	45	40											4.44	11.36
2020-10-17 08:27:54	63	U07.2	COVID-19, virus not identified	54440	238260	COVID-19, virus not identified	Internal Medicine	Male	1	2020-10-17 08:27:54	2020	10	17	8	27	Negative						11.86		28	45	40											4.44	11.36
2020-10-17 08:38:32	63	U07.2	COVID-19, virus not identified	54440	238262	COVID-19, virus not identified	Internal Medicine	Male	1	2020-10-17 08:38:32	2020	10	17	8	38	Negative						11.86		28	45	40											4.44	11.36
2020-10-17 08:38:32	63	U07.2	COVID-19, virus not identified	54440	238281	COVID-19, virus not identified	Internal Medicine	Male	1	2020-10-17 08:38:32	2020	10	17	8	38	Negative						11.86		28	45	40											4.44	11.36
2020-10-17 08:38:32	63	U07.2	COVID-19, virus not identified	54440	238281	COVID-19, virus not identified	Internal Medicine	Male	1	2020-10-17 08:38:32	2020	10	17	8	38	Negative						11.86		28	45	40											4.44	11.36
2020-10-17 08:38:32	63	U07.2	COVID-19, virus not identified	54440	238281	COVID-19, virus not identified	Internal Medicine	Male	1	2020-10-17 08:38:32	2020	10	17	8	38	Negative						11.86		28	45	40											4.44	11.36
2020-10-17 08:38:32	63	U07.2	COVID-19, virus not identified	54440	238281	COVID-19, virus not identified	Internal Medicine	Male	1	2020-10-17 08:38:32	2020	10	17	8	38	Negative						11.86		28	45	40											4.44	11.36
2020-10-17 08:38:32	63	U07.2	COVID-19, virus not identified	54440	238281	COVID-19, virus not identified	Internal Medicine	Male	1	2020-10-17 08:38:32	2020	10	17	8	38	Negative						11.86		28	45	40											4.44	11.36
2020-10-17 08:38:32	63	U07.2	COVID-19, virus not identified	54440	238281	COVID-19, virus not identified	Internal Medicine	Male	1	2020-10-17 08:38:32	2020	10	17	8	38	Negative						11.86		28	45	40											4.44	11.36
2020-10-17 08:38:32	63	U07.2	COVID-19, virus not identified	54440	238281	COVID-19, virus not identified	Internal Medicine	Male	1	2020-10-17 08:38:32	2020	10	17	8	38	Negative						11.86		28	45	40											4.44	11.36
2020-10-17 08:38:32	63	U07.2	COVID-19, virus not identified	54440	238281	COVID-19, virus not identified	Internal Medicine	Male	1	2020-10-17 08:38:32	2020	10	17	8	38	Negative						11.86		28	45	40											4.44	11.36
2020-10-17 08:38:32	63	U07.2	COVID-19, virus not identified	54440	238281	COVID-19, virus not identified	Internal Medicine	Male	1	2020-10-17 08:38:32	2020	10	17	8	38	Negative						11.86		28	45	40											4.44	11.36
2020-10-17 08:38:32	63	U07.2	COVID-19, virus not identified	54440	238281	COVID-19, virus not identified	Internal Medicine	Male	1	2020-10-17 08:38:32	2020	10	17	8	38	Negative						11.86		28	45	40											4.44	11.36
2020-10-17 08:38:32	63	U07.2	COVID-19, virus not identified	54440	238281	COVID-19, virus not identified	Internal Medicine	Male	1	2020-10-17 08:38:32	2020	10	17	8	38	Negative						11.86		28	45	40											4.44	11.36
2020-10-17 08:38:32	63	U07.2	COVID-19, virus not identified	54440	238281	COVID-19, virus not identified	Internal Medicine	Male	1	2020-10-17 08:38:32	2020	10	17	8	38	Negative						11.86		28	45	40											4.44	11.36
2020-07-16 15:20:08	37	U07.2	COVID-19, virus not identified	54440	212425	COVID-19, virus not identified	Internal Medicine	Female	2	2020-07-16 15:20:08	2020	7	16	15	20	nan		35																				10.28
2020-07-19 10:32:44	37	U07.2	COVID-19, virus not identified	54440	212904	COVID-19, virus not identified	Internal Medicine	Female	2	2020-07-19 10:32:44	2020	7	19	10	32	nan		35																				10.28
2020-10-16 22:36:57	76	U07.2	COVID-19, virus not identified	54440	238240	COVID-19, virus not identified	Internal Medicine	Male	1	2020-10-16 22:36:57	2020	10	16	22	36	POSITIVE						4.92		22	38	84	6.2	33									4.47	3.6
2020-10-16 22:36:57	76	U07.2	COVID-19, virus not identified	54440	238246	COVID-19, virus not identified	Internal Medicine	Male	1	2020-10-16 22:36:57	2020	10	16	22	36	POSITIVE						4.92		22	38	84	6.2	33									4.47	3.6
2020-10-16 22:36:57	76	U07.2	COVID-19, virus not identified	54440	238246	COVID-19, virus not identified	Internal Medicine	Male	1	2020-10-16 22:36:57	2020	10	16	22	36	POSITIVE						4.92		22	38	84	6.2	33									4.47	3.6
2020-10-16 22:36:57	76	U07.2	COVID-19, virus not identified	54440	238246	COVID-19, virus not identified	Internal Medicine	Male	1	2020-10-16 22:36:57	2020	10	16	22	36	POSITIVE						4.92		22	38	84	6.2	33									4.47	3.6
2020-10-16 22:36:57	76	U07.2	COVID-19, virus not identified	54440	238246	COVID-19, virus not identified	Internal Medicine	Male	1	2020-10-16 22:36:57	2020	10	16	22	36	POSITIVE						4.92		22	38	84	6.2	33									4.47	3.6
2020-10-16 22:36:57	76	U07.2	COVID-19, virus not identified	54440	238246	COVID-19, virus not identified	Internal Medicine	Male	1	2020-10-16 22:36:57	2020	10	16	22	36	POSITIVE						4.92		22	38	84	6.2	33									4.47	3.6
2020-10-16 22:36:57	76	U07.2	COVID-19, virus not identified	54440	238246	COVID-19, virus not identified	Internal Medicine	Male	1	2020-10-16 22:36:57	2020	10	16	22	36	POSITIVE						4.92		22	38	84	6.2	33									4.47	3.6
2020-10-16 22:36:57	76	U07.2	COVID-19, virus not identified	54440	238246	COVID-19, virus not identified	Internal Medicine	Male	1	2020-10-16 22:36:57	2020	10	16	22	36	POSITIVE						4.92		22	38	84	6.2	33									4.47	3.6
2020-10-16 22:36:57	76	U07.2	COVID-19, virus not identified	54440	238246	COVID-19, virus not identified	Internal Medicine	Male	1	2020-10-16 22:36:57	2020	10	16	22	36	POSITIVE						4.92		22	38	84	6.2	33									4.47	3.6
2020-10-16 22:36:57	76	U07.2	COVID-19, virus not identified	54440	238246	COVID-19, virus not identified	Internal Medicine	Male	1	2020-10-16 22:36:57	2020	10	16	22	36	POSITIVE						4.92		22	38	84	6.2	33									4.47	3.6
2020-10-16 22:36:57	76	U07.2	COVID-19, virus not identified	54440	238246	COVID-19, virus not identified	Internal Medicine	Male	1	2020-10-16 22:36:57	2020	10	16	22	36	POSITIVE						4.92		22	38	84	6.2	33									4.47	3.6
2020-07-16 14:30:54	41	U07.2	COVID-19, virus not identified	54440	212404	COVID-19, virus not identified	Internal Medicine	Male	1	2020-07-16 14:30:54	2020	7	16	14	30	nan																					5.19
2020-08-26 15:42:36	66	U07.2	COVID-19, virus not identified	54440	223517	COVID-19, virus not identified	Intensive Care Medicine	Female	2	2020-08-26 15:42:36	2020	8	26	15	42	Negative		70				3.01	61.3	32	28	35	7.4			0	1		1.03	-1			4.5	5.53
2020-08-26 15:42:36	66	U07.2	COVID-19, virus not identified	54440	223540	COVID-19, virus not identified	Intensive Care Medicine	Female	2	2020-08-26 15:42:36	2020	8	26	15	42	Negative		70				3.01	61.3	32	28	35	7.4			0	1		1.03	-1			4.5	5.53
2020-08-26 15:42:36	66	U07.2	COVID-19, virus not identified	54440	223540	COVID-19, virus not identified	Intensive Care Medicine	Female	2	2020-08-26 15:42:36	2020	8	26	15	42	Negative		70				3.01	61.3	32	28	35	7.4			0	1		1.03	-1			4.5	5.53
2020-08-26 15:42:36	66	U07.2	COVID-19, virus not identified	54440	223540	COVID-19, virus not identified	Intensive Care Medicine	Female	2	2020-08-26 15:42:36	2020	8	26	15	42	Negative		70				3.01	61.3	32	28	35	7.4			0	1		1.03	-1			4.5	5.53
2020-08-26 15:42:36	66	U07.2	COVID-19, virus not identified	54440	223540	COVID-19, virus not identified	Intensive Care Medicine	Female	2	2020-08-26 15:42:36	2020	8	26	15	42	Negative		70				3.01	61.3	32	28	35	7.4			0	1		1.03	-1			4.5	5.53
2020-08-26 15:42:36	66	U07.2	COVID-19, virus not identified	54440	223540	COVID-19, virus not identified	Intensive Care Medicine	Female	2	2020-08-26 15:42:36	2020	8	26	15	42	Negative		70				3.01	61.3	32	28	35	7.4			0	1		1.03	-1			4.5	5.53
2020-08-26 15:42:36	66	U07.2	COVID-19, virus not identified	54440	223540	COVID-19, virus not identified	Intensive Care Medicine	Female	2	2020-08-26 15:42:36	2020	8	26	15	42	Negative		70				3.01	61.3	32	28	35	7.4			0	1		1.03	-1			4.5	5.53
2020-08-26 15:42:36	66	U07.2	COVID-19, virus not identified	54440	223540	COVID-19, virus not identified	Intensive Care Medicine	Female	2	2020-08-26 15:42:36	2020	8	26	15	42	Negative		70				3.01	61.3	32	28	35	7.4			0	1		1.03	-1			4.5	5.53
2020-08-26 15:42:36	66	U07.2	COVID-19, virus not identified	54440	223540	COVID-19, virus not identified	Intensive Care Medicine	Female	2	2020-08-26 15:42:36	2020	8	26	15	42	Negative		70				3.01	61.3	32	28	35	7.4			0	1		1.03	-1			4.5	5.53
2020-08-26 15:42:36	66	U07.2	COVID-19, virus not identified	54440	223540	COVID-19, virus not identified	Intensive Care Medicine	Female	2	2020-08-26 15:42:36	2020	8	26	15	42	Negative		70				3.01	61.3	32	28	35	7.4			0	1		1.03	-1			4.5	5.53
2020-08-26 15:42:36	66	U07.2	COVID-19, virus not identified	54440	223540	COVID-19, virus not identified	Intensive Care Medicine	Female	2	2020-08-26 15:42:36	2020	8	26	15	42	Negative		70				3.01	61.3	32	28	35	7.4			0	1		1.03	-1			4.5	5.53
2020-08-26 15:42:36	66	U07.2	COVID-19, virus not identified	54440	223540	COVID-19, virus not identified	Intensive Care Medicine	Female	2	2020-08-26 15:42:36	2020	8	26	15	42	Negative		70				3.01	61.3	32	28	35	7.4			0	1		1.03	-1			4.5	5.53
2020-08-26 15:42:36	66	U07.2	COVID-19, virus not identified	54440	223540	COVID-19, virus not identified	Intensive Care Medicine	Female	2	2020-08-26 15:42:36	2020	8	26	15	42	Negative		70				3.01	61.3	32	28	35	7.4			0	1		1.03	-1			4.5	5.53
2020-08-26 15:42:36	66	U07.2	COVID-19, virus not identified	54440	223540	COVID-19, virus not identified	Intensive Care Medicine	Female	2	2020-08-26 15:42:36	2020	8	26	15	42	Negative		70				3.01	61.3	32	28	35	7.4			0	1		1.03	-1			4.5	5.53
2020-08-26 15:42:36	66	U07.2	COVID-19, virus not identified	54440	223540	COVID-19, virus not identified	Intensive Care Medicine	Female	2	2020-08-26 15:42:36	2020	8	26	15	42	Negative		70				3.01	61.3	32	28	35	7.4			0	1		1.03	-1			4.5	5.53
2020-12-05 19:42:50	55	U07.2	COVID-19, virus not identified	54440	253615	COVID-19, virus not identified	Emergency Medicine	Male	1	2020-12-05 19:42:50	2020	12	5	19	42	nan
2020-12-05 23:32:53	55	U07.2	COVID-19, virus not identified	54440	253621	COVID-19, virus not identified	Internal Medicine	Male	1	2020-12-05 23:32:53	2020	12	5	23	32	nan
2020-12-05 23:32:53	55	U07.2	COVID-19, virus not identified	54440	255137	COVID-19, virus not identified	Internal Medicine	Male	1	2020-12-05 23:32:53	2020	12	5	23	32	nan
2020-12-05 23:32:53	55	U07.2	COVID-19, virus not identified	54440	255137	COVID-19, virus not identified	Internal Medicine	Male	1	2020-12-05 23:32:53	2020	12	5	23	32	nan
2020-12-05 23:32:53	55	U07.2	COVID-19, virus not identified	54440	255137	COVID-19, virus not identified	Internal Medicine	Male	1	2020-12-05 23:32:53	2020	12	5	23	32	nan
2020-12-05 23:32:53	55	U07.2	COVID-19, virus not identified	54440	255137	COVID-19, virus not identified	Internal Medicine	Male	1	2020-12-05 23:32:53	2020	12	5	23	32	nan
2020-12-05 23:32:53	55	U07.2	COVID-19, virus not identified	54440	255137	COVID-19, virus not identified	Internal Medicine	Male	1	2020-12-05 23:32:53	2020	12	5	23	32	nan
2020-12-05 23:32:53	55	U07.2	COVID-19, virus not identified	54440	255137	COVID-19, virus not identified	Internal Medicine	Male	1	2020-12-05 23:32:53	2020	12	5	23	32	nan
2020-12-05 23:32:53	55	U07.2	COVID-19, virus not identified	54440	255137	COVID-19, virus not identified	Internal Medicine	Male	1	2020-12-05 23:32:53	2020	12	5	23	32	nan
2020-12-05 23:32:53	55	U07.2	COVID-19, virus not identified	54440	255137	COVID-19, virus not identified	Internal Medicine	Male	1	2020-12-05 23:32:53	2020	12	5	23	32	nan
2020-12-05 23:32:53	55	U07.2	COVID-19, virus not identified	54440	255137	COVID-19, virus not identified	Internal Medicine	Male	1	2020-12-05 23:32:53	2020	12	5	23	32	nan
2020-12-05 23:32:53	55	U07.2	COVID-19, virus not identified	54440	255137	COVID-19, virus not identified	Internal Medicine	Male	1	2020-12-05 23:32:53	2020	12	5	23	32	nan
2020-12-05 23:32:53	55	U07.2	COVID-19, virus not identified	54440	255137	COVID-19, virus not identified	Internal Medicine	Male	1	2020-12-05 23:32:53	2020	12	5	23	32	nan
2020-12-13 14:53:17	83	U07.2	COVID-19, virus not identified	54440	256276	COVID-19, virus not identified	Emergency Medicine	Male	1	2020-12-13 14:53:17	2020	12	13	14	53	Negative						5.75		32	19	14											5.53	3.18
2020-12-13 18:35:35	83	U07.2	COVID-19, virus not identified	54440	256333	COVID-19, virus not identified	Internal Medicine	Male	1	2020-12-13 18:35:35	2020	12	13	18	35	Negative						5.75		32	19	14											5.53	3.18
2020-12-13 18:35:35	83	U07.2	COVID-19, virus not identified	54440	256985	COVID-19, virus not identified	Internal Medicine	Male	1	2020-12-13 18:35:35	2020	12	13	18	35	Negative						5.75		32	19	14											5.53	3.18
2020-12-13 18:35:35	83	U07.2	COVID-19, virus not identified	54440	256985	COVID-19, virus not identified	Internal Medicine	Male	1	2020-12-13 18:35:35	2020	12	13	18	35	Negative						5.75		32	19	14											5.53	3.18
2020-12-13 18:35:35	83	U07.2	COVID-19, virus not identified	54440	256985	COVID-19, virus not identified	Internal Medicine	Male	1	2020-12-13 18:35:35	2020	12	13	18	35	Negative						5.75		32	19	14											5.53	3.18
2020-12-13 18:35:35	83	U07.2	COVID-19, virus not identified	54440	256985	COVID-19, virus not identified	Internal Medicine	Male	1	2020-12-13 18:35:35	2020	12	13	18	35	Negative						5.75		32	19	14											5.53	3.18
2020-12-13 18:35:35	83	U07.2	COVID-19, virus not identified	54440	256985	COVID-19, virus not identified	Internal Medicine	Male	1	2020-12-13 18:35:35	2020	12	13	18	35	Negative						5.75		32	19	14											5.53	3.18
2020-12-13 18:35:35	83	U07.2	COVID-19, virus not identified	54440	256985	COVID-19, virus not identified	Internal Medicine	Male	1	2020-12-13 18:35:35	2020	12	13	18	35	Negative						5.75		32	19	14											5.53	3.18
2020-12-13 18:35:35	83	U07.2	COVID-19, virus not identified	54440	256985	COVID-19, virus not identified	Internal Medicine	Male	1	2020-12-13 18:35:35	2020	12	13	18	35	Negative						5.75		32	19	14											5.53	3.18
2020-12-13 18:35:35	83	U07.2	COVID-19, virus not identified	54440	256985	COVID-19, virus not identified	Internal Medicine	Male	1	2020-12-13 18:35:35	2020	12	13	18	35	Negative						5.75		32	19	14											5.53	3.18
2020-12-13 18:35:35	83	U07.2	COVID-19, virus not identified	54440	256985	COVID-19, virus not identified	Internal Medicine	Male	1	2020-12-13 18:35:35	2020	12	13	18	35	Negative						5.75		32	19	14											5.53	3.18
2020-12-13 18:35:35	83	U07.2	COVID-19, virus not identified	54440	256985	COVID-19, virus not identified	Internal Medicine	Male	1	2020-12-13 18:35:35	2020	12	13	18	35	Negative						5.75		32	19	14											5.53	3.18
2020-07-08 12:07:07	59	U07.2	COVID-19, virus not identified	54440	209582	COVID-19, virus not identified	Internal Medicine	Male	1	2020-07-08 12:07:07	2020	7	8	12	7	nan			45.6
2020-09-04 20:09:06	59	U07.2	COVID-19, virus not identified	54440	225945	COVID-19, virus not identified	Emergency Medicine	Male	1	2020-09-04 20:09:06	2020	9	4	20	9	Negative				140		2.89	93.39	37	36	20											5.16	8.58
2020-09-07 16:20:25	59	U07.2	COVID-19, virus not identified	54440	226815	COVID-19, virus not identified	Emergency Medicine	Male	1	2020-09-07 16:20:25	2020	9	7	16	20	Negative				140		2.89	93.39	37	36	20											5.16	8.58
2020-09-15 05:34:43	59	U07.2	COVID-19, virus not identified	54440	228891	COVID-19, virus not identified	Emergency Medicine	Male	1	2020-09-15 05:34:43	2020	9	15	5	34	Negative				140		2.89	93.39	37	36	20											5.16	8.58
2020-09-15 08:40:07	59	U07.2	COVID-19, virus not identified	54440	228894	COVID-19, virus not identified	Internal Medicine	Male	1	2020-09-15 08:40:07	2020	9	15	8	40	Negative				140		2.89	93.39	37	36	20											5.16	8.58
2020-09-15 08:40:07	59	U07.2	COVID-19, virus not identified	54440	229310	COVID-19, virus not identified	Internal Medicine	Male	1	2020-09-15 08:40:07	2020	9	15	8	40	Negative				140		2.89	93.39	37	36	20											5.16	8.58
2020-09-15 08:40:07	59	U07.2	COVID-19, virus not identified	54440	229310	COVID-19, virus not identified	Internal Medicine	Male	1	2020-09-15 08:40:07	2020	9	15	8	40	Negative				140		2.89	93.39	37	36	20											5.16	8.58
2020-09-15 08:40:07	59	U07.2	COVID-19, virus not identified	54440	229310	COVID-19, virus not identified	Internal Medicine	Male	1	2020-09-15 08:40:07	2020	9	15	8	40	Negative				140		2.89	93.39	37	36	20											5.16	8.58
2020-09-15 08:40:07	59	U07.2	COVID-19, virus not identified	54440	229310	COVID-19, virus not identified	Internal Medicine	Male	1	2020-09-15 08:40:07	2020	9	15	8	40	Negative				140		2.89	93.39	37	36	20											5.16	8.58
2020-09-15 08:40:07	59	U07.2	COVID-19, virus not identified	54440	229310	COVID-19, virus not identified	Internal Medicine	Male	1	2020-09-15 08:40:07	2020	9	15	8	40	Negative				140		2.89	93.39	37	36	20											5.16	8.58
2020-09-15 08:40:07	59	U07.2	COVID-19, virus not identified	54440	229310	COVID-19, virus not identified	Internal Medicine	Male	1	2020-09-15 08:40:07	2020	9	15	8	40	Negative				140		2.89	93.39	37	36	20											5.16	8.58
2020-09-15 08:40:07	59	U07.2	COVID-19, virus not identified	54440	229310	COVID-19, virus not identified	Internal Medicine	Male	1	2020-09-15 08:40:07	2020	9	15	8	40	Negative				140		2.89	93.39	37	36	20											5.16	8.58
2020-09-15 08:40:07	59	U07.2	COVID-19, virus not identified	54440	229310	COVID-19, virus not identified	Internal Medicine	Male	1	2020-09-15 08:40:07	2020	9	15	8	40	Negative				140		2.89	93.39	37	36	20											5.16	8.58
2020-07-09 10:13:12	51	U07.2	COVID-19, virus not identified	54440	209952	COVID-19, virus not identified	Internal Medicine	Male	1	2020-07-09 10:13:12	2020	7	9	10	13	nan																					5.07
2020-07-21 09:48:41	51	U07.2	COVID-19, virus not identified	54440	213802	COVID-19, virus not identified	Internal Medicine	Male	1	2020-07-21 09:48:41	2020	7	21	9	48	nan																					5.07
2020-11-01 12:19:17	37	U07.2	COVID-19, virus not identified	54440	243072	COVID-19, virus not identified	Emergency Medicine	Male	1	2020-11-01 12:19:17	2020	11	1	12	19	nan																						7.95
2020-09-07 16:23:21	80	U07.2	COVID-19, virus not identified	54440	226803	COVID-19, virus not identified	Internal Medicine	Male	1	2020-09-07 16:23:21	2020	9	7	16	23	nan
2020-09-07 16:23:21	80	U07.2	COVID-19, virus not identified	54440	227670	COVID-19, virus not identified	Internal Medicine	Male	1	2020-09-07 16:23:21	2020	9	7	16	23	nan
2020-09-07 16:23:21	80	U07.2	COVID-19, virus not identified	54440	227670	COVID-19, virus not identified	Internal Medicine	Male	1	2020-09-07 16:23:21	2020	9	7	16	23	nan
2020-09-07 16:23:21	80	U07.2	COVID-19, virus not identified	54440	227670	COVID-19, virus not identified	Internal Medicine	Male	1	2020-09-07 16:23:21	2020	9	7	16	23	nan
2020-09-07 16:23:21	80	U07.2	COVID-19, virus not identified	54440	227670	COVID-19, virus not identified	Internal Medicine	Male	1	2020-09-07 16:23:21	2020	9	7	16	23	nan
2020-09-07 16:23:21	80	U07.2	COVID-19, virus not identified	54440	227670	COVID-19, virus not identified	Internal Medicine	Male	1	2020-09-07 16:23:21	2020	9	7	16	23	nan
2020-09-07 16:23:21	80	U07.2	COVID-19, virus not identified	54440	227670	COVID-19, virus not identified	Internal Medicine	Male	1	2020-09-07 16:23:21	2020	9	7	16	23	nan
2020-09-07 16:23:21	80	U07.2	COVID-19, virus not identified	54440	227670	COVID-19, virus not identified	Internal Medicine	Male	1	2020-09-07 16:23:21	2020	9	7	16	23	nan
2020-12-20 11:46:23	48	U07.2	COVID-19, virus not identified	54440	258559	COVID-19, virus not identified	General Surgery	Male	1	2020-12-20 11:46:23	2020	12	20	11	46	Negative	4.8	10							38	27											5.4	13.44
2020-12-20 14:51:05	48	U07.2	COVID-19, virus not identified	54440	258688	COVID-19, virus not identified	Intensive Care Medicine	Male	1	2020-12-20 14:51:05	2020	12	20	14	51	Negative	4.8	10							38	27											5.4	13.44
2020-12-20 14:51:05	48	U07.2	COVID-19, virus not identified	54440	260196	COVID-19, virus not identified	Intensive Care Medicine	Male	1	2020-12-20 14:51:05	2020	12	20	14	51	Negative	4.8	10							38	27											5.4	13.44
2020-12-20 14:51:05	48	U07.2	COVID-19, virus not identified	54440	260196	COVID-19, virus not identified	Intensive Care Medicine	Male	1	2020-12-20 14:51:05	2020	12	20	14	51	Negative	4.8	10							38	27											5.4	13.44
2020-12-20 14:51:05	48	U07.2	COVID-19, virus not identified	54440	260196	COVID-19, virus not identified	Intensive Care Medicine	Male	1	2020-12-20 14:51:05	2020	12	20	14	51	Negative	4.8	10							38	27											5.4	13.44
2020-12-20 14:51:05	48	U07.2	COVID-19, virus not identified	54440	260196	COVID-19, virus not identified	Intensive Care Medicine	Male	1	2020-12-20 14:51:05	2020	12	20	14	51	Negative	4.8	10							38	27											5.4	13.44
2020-12-20 14:51:05	48	U07.2	COVID-19, virus not identified	54440	260196	COVID-19, virus not identified	Intensive Care Medicine	Male	1	2020-12-20 14:51:05	2020	12	20	14	51	Negative	4.8	10							38	27											5.4	13.44
2020-12-20 14:51:05	48	U07.2	COVID-19, virus not identified	54440	260196	COVID-19, virus not identified	Intensive Care Medicine	Male	1	2020-12-20 14:51:05	2020	12	20	14	51	Negative	4.8	10							38	27											5.4	13.44
2020-07-09 10:33:02	37	U07.2	COVID-19, virus not identified	54440	209965	COVID-19, virus not identified	Internal Medicine	Male	1	2020-07-09 10:33:02	2020	7	9	10	33	POSITIVE						6.14						23
2020-07-16 16:52:42	37	U07.2	COVID-19, virus not identified	54440	212449	COVID-19, virus not identified	Emergency Medicine	Male	1	2020-07-16 16:52:42	2020	7	16	16	52	POSITIVE						6.14						23										8.15
2020-09-25 13:11:48	37	U07.2	COVID-19, virus not identified	54440	231787	COVID-19, virus not identified	Emergency Medicine	Male	1	2020-09-25 13:11:48	2020	9	25	13	11	nan							70.04
2020-07-19 19:35:55	65	U07.2	COVID-19, virus not identified	54440	213155	COVID-19, virus not identified	Internal Medicine	Female	2	2020-07-19 19:35:55	2020	7	19	19	35	Positive			144.4	256																	4.33	7.33
2020-07-19 19:35:55	65	U07.2	COVID-19, virus not identified	54440	214753	COVID-19, virus not identified	Internal Medicine	Female	2	2020-07-19 19:35:55	2020	7	19	19	35	Positive			144.4	256																	4.33	7.33
2020-12-06 10:37:43	53	U07.2	COVID-19, virus not identified	54440	253773	COVID-19, virus not identified	Internal Medicine	Male	1	2020-12-06 10:37:43	2020	12	6	10	37	nan
2020-12-07 00:20:27	53	U07.2	COVID-19, virus not identified	54440	254080	COVID-19, virus not identified	Emergency Medicine	Male	1	2020-12-07 00:20:27	2020	12	7	0	20	nan
2020-12-23 08:16:13	53	U07.2	COVID-19, virus not identified	54440	259738	COVID-19, virus not identified	General Medicine	Male	1	2020-12-23 08:16:13	2020	12	23	8	16	nan																					4.59
2020-07-26 10:59:32	47	U07.2	COVID-19, virus not identified	54440	215289	COVID-19, virus not identified	Internal Medicine	Male	1	2020-07-26 10:59:32	2020	7	26	10	59	nan									109
2020-11-15 12:18:30	47	U07.2	COVID-19, virus not identified	54440	247277	COVID-19, virus not identified	Internal Medicine	Male	1	2020-11-15 12:18:30	2020	11	15	12	18	nan																						4.65
2020-12-27 08:27:12	47	U07.2	COVID-19, virus not identified	54440	260774	COVID-19, virus not identified	General Medicine	Male	1	2020-12-27 08:27:12	2020	12	27	8	27	nan																					5.28
2020-09-08 05:36:56	81	U07.2	COVID-19, virus not identified	54440	226850	COVID-19, virus not identified	Intensive Care Medicine	Male	1	2020-09-08 05:36:56	2020	9	8	5	36	nan
2020-09-08 05:36:56	81	U07.2	COVID-19, virus not identified	54440	228050	COVID-19, virus not identified	Intensive Care Medicine	Male	1	2020-09-08 05:36:56	2020	9	8	5	36	nan
2020-09-08 05:36:56	81	U07.2	COVID-19, virus not identified	54440	228050	COVID-19, virus not identified	Intensive Care Medicine	Male	1	2020-09-08 05:36:56	2020	9	8	5	36	nan
2020-09-08 05:36:56	81	U07.2	COVID-19, virus not identified	54440	228050	COVID-19, virus not identified	Intensive Care Medicine	Male	1	2020-09-08 05:36:56	2020	9	8	5	36	nan
2020-09-08 05:36:56	81	U07.2	COVID-19, virus not identified	54440	228050	COVID-19, virus not identified	Intensive Care Medicine	Male	1	2020-09-08 05:36:56	2020	9	8	5	36	nan
2020-09-08 05:36:56	81	U07.2	COVID-19, virus not identified	54440	228050	COVID-19, virus not identified	Intensive Care Medicine	Male	1	2020-09-08 05:36:56	2020	9	8	5	36	nan
2020-09-08 05:36:56	81	U07.2	COVID-19, virus not identified	54440	228050	COVID-19, virus not identified	Intensive Care Medicine	Male	1	2020-09-08 05:36:56	2020	9	8	5	36	nan
2020-09-08 05:36:56	81	U07.2	COVID-19, virus not identified	54440	228050	COVID-19, virus not identified	Intensive Care Medicine	Male	1	2020-09-08 05:36:56	2020	9	8	5	36	nan
2020-09-08 05:36:56	81	U07.2	COVID-19, virus not identified	54440	228050	COVID-19, virus not identified	Intensive Care Medicine	Male	1	2020-09-08 05:36:56	2020	9	8	5	36	nan
2020-09-27 04:43:34	59	U07.2	COVID-19, virus not identified	54440	231879	COVID-19, virus not identified	Intensive Care Medicine	Male	1	2020-09-27 04:43:34	2020	9	27	4	43	Negative				363																	4.71	8.5
2020-09-27 04:43:34	59	U07.2	COVID-19, virus not identified	54440	234220	COVID-19, virus not identified	Intensive Care Medicine	Male	1	2020-09-27 04:43:34	2020	9	27	4	43	Negative				363																	4.71	8.5
2020-09-27 04:43:34	59	U07.2	COVID-19, virus not identified	54440	234220	COVID-19, virus not identified	Intensive Care Medicine	Male	1	2020-09-27 04:43:34	2020	9	27	4	43	Negative				363																	4.71	8.5
2020-09-27 04:43:34	59	U07.2	COVID-19, virus not identified	54440	234220	COVID-19, virus not identified	Intensive Care Medicine	Male	1	2020-09-27 04:43:34	2020	9	27	4	43	Negative				363																	4.71	8.5
2020-09-27 04:43:34	59	U07.2	COVID-19, virus not identified	54440	234220	COVID-19, virus not identified	Intensive Care Medicine	Male	1	2020-09-27 04:43:34	2020	9	27	4	43	Negative				363																	4.71	8.5
2020-09-27 04:43:34	59	U07.2	COVID-19, virus not identified	54440	234220	COVID-19, virus not identified	Intensive Care Medicine	Male	1	2020-09-27 04:43:34	2020	9	27	4	43	Negative				363																	4.71	8.5
2020-09-27 04:43:34	59	U07.2	COVID-19, virus not identified	54440	234220	COVID-19, virus not identified	Intensive Care Medicine	Male	1	2020-09-27 04:43:34	2020	9	27	4	43	Negative				363																	4.71	8.5
2020-08-12 08:03:57	74	U07.2	COVID-19, virus not identified	54440	218901	COVID-19, virus not identified	Emergency Medicine	Female	2	2020-08-12 08:03:57	2020	8	12	8	3	nan
2020-08-12 10:05:33	74	U07.2	COVID-19, virus not identified	54440	218977	COVID-19, virus not identified	Internal Medicine	Female	2	2020-08-12 10:05:33	2020	8	12	10	5	nan
2020-08-12 10:05:33	74	U07.2	COVID-19, virus not identified	54440	225527	COVID-19, virus not identified	Internal Medicine	Female	2	2020-08-12 10:05:33	2020	8	12	10	5	nan
2020-08-12 10:05:33	74	U07.2	COVID-19, virus not identified	54440	225527	COVID-19, virus not identified	Internal Medicine	Female	2	2020-08-12 10:05:33	2020	8	12	10	5	nan
2020-08-12 10:05:33	74	U07.2	COVID-19, virus not identified	54440	225527	COVID-19, virus not identified	Internal Medicine	Female	2	2020-08-12 10:05:33	2020	8	12	10	5	nan
2020-08-12 10:05:33	74	U07.2	COVID-19, virus not identified	54440	225527	COVID-19, virus not identified	Internal Medicine	Female	2	2020-08-12 10:05:33	2020	8	12	10	5	nan
2020-10-25 19:45:18	27	U07.2	COVID-19, virus not identified	54440	240936	COVID-19, virus not identified	General Surgery	Female	2	2020-10-25 19:45:18	2020	10	25	19	45	POSITIVE
2020-10-30 11:10:05	27	U07.2	COVID-19, virus not identified	54440	242735	COVID-19, virus not identified	General Surgery	Female	2	2020-10-30 11:10:05	2020	10	30	11	10	POSITIVE
2020-11-11 10:06:46	27	U07.2	COVID-19, virus not identified	54440	246304	COVID-19, virus not identified	Internal Medicine	Female	2	2020-11-11 10:06:46	2020	11	11	10	6	nan																						3.08
2020-12-30 08:15:47	27	U07.2	COVID-19, virus not identified	54440	262129	COVID-19, virus not identified	General Medicine	Female	2	2020-12-30 08:15:47	2020	12	30	8	15	nan																					4.14
2020-09-28 11:18:37	64	U07.2	COVID-19, virus not identified	54440	232493	COVID-19, virus not identified	General Surgery	Male	1	2020-09-28 11:18:37	2020	9	28	11	18	Positive				518				29	79	407	8.1		59.4								3.33	11.79
2020-09-28 12:46:35	64	U07.2	COVID-19, virus not identified	54440	232544	COVID-19, virus not identified	Intensive Care Medicine	Male	1	2020-09-28 12:46:35	2020	9	28	12	46	Positive				518				29	79	407	8.1		59.4								3.33	11.79
2020-09-28 12:46:35	64	U07.2	COVID-19, virus not identified	54440	236070	COVID-19, virus not identified	Intensive Care Medicine	Male	1	2020-09-28 12:46:35	2020	9	28	12	46	Positive				518				29	79	407	8.1		59.4								3.33	11.79
2020-09-28 12:46:35	64	U07.2	COVID-19, virus not identified	54440	236070	COVID-19, virus not identified	Intensive Care Medicine	Male	1	2020-09-28 12:46:35	2020	9	28	12	46	Positive				518				29	79	407	8.1		59.4								3.33	11.79
2020-09-28 12:46:35	64	U07.2	COVID-19, virus not identified	54440	236070	COVID-19, virus not identified	Intensive Care Medicine	Male	1	2020-09-28 12:46:35	2020	9	28	12	46	Positive				518				29	79	407	8.1		59.4								3.33	11.79
2020-09-28 12:46:35	64	U07.2	COVID-19, virus not identified	54440	236070	COVID-19, virus not identified	Intensive Care Medicine	Male	1	2020-09-28 12:46:35	2020	9	28	12	46	Positive				518				29	79	407	8.1		59.4								3.33	11.79
2020-09-28 12:46:35	64	U07.2	COVID-19, virus not identified	54440	236070	COVID-19, virus not identified	Intensive Care Medicine	Male	1	2020-09-28 12:46:35	2020	9	28	12	46	Positive				518				29	79	407	8.1		59.4								3.33	11.79
2020-09-28 12:46:35	64	U07.2	COVID-19, virus not identified	54440	236070	COVID-19, virus not identified	Intensive Care Medicine	Male	1	2020-09-28 12:46:35	2020	9	28	12	46	Positive				518				29	79	407	8.1		59.4								3.33	11.79
2020-09-28 12:46:35	64	U07.2	COVID-19, virus not identified	54440	236070	COVID-19, virus not identified	Intensive Care Medicine	Male	1	2020-09-28 12:46:35	2020	9	28	12	46	Positive				518				29	79	407	8.1		59.4								3.33	11.79
2020-09-28 12:46:35	64	U07.2	COVID-19, virus not identified	54440	236070	COVID-19, virus not identified	Intensive Care Medicine	Male	1	2020-09-28 12:46:35	2020	9	28	12	46	Positive				518				29	79	407	8.1		59.4								3.33	11.79
2020-08-27 06:26:32	44	U07.2	COVID-19, virus not identified	54440	223598	COVID-19, virus not identified	Emergency Medicine	Male	1	2020-08-27 06:26:32	2020	8	27	6	26	Positive				243		11.29	134.25	36	62	35		47	67.2		0	0	1.015				3.97	8.75
2020-08-27 12:37:56	44	U07.2	COVID-19, virus not identified	54440	223808	COVID-19, virus not identified	Intensive Care Medicine	Male	1	2020-08-27 12:37:56	2020	8	27	12	37	Positive				243		11.29	134.25	36	62	35		47	67.2		0	0	1.015				3.97	8.75
2020-08-27 12:37:56	44	U07.2	COVID-19, virus not identified	54440	224052	COVID-19, virus not identified	Intensive Care Medicine	Male	1	2020-08-27 12:37:56	2020	8	27	12	37	Positive				243		11.29	134.25	36	62	35		47	67.2		0	0	1.015				3.97	8.75
2020-08-27 12:37:56	44	U07.2	COVID-19, virus not identified	54440	224052	COVID-19, virus not identified	Intensive Care Medicine	Male	1	2020-08-27 12:37:56	2020	8	27	12	37	Positive				243		11.29	134.25	36	62	35		47	67.2		0	0	1.015				3.97	8.75
2020-08-27 12:37:56	44	U07.2	COVID-19, virus not identified	54440	224052	COVID-19, virus not identified	Intensive Care Medicine	Male	1	2020-08-27 12:37:56	2020	8	27	12	37	Positive				243		11.29	134.25	36	62	35		47	67.2		0	0	1.015				3.97	8.75
2020-08-27 12:37:56	44	U07.2	COVID-19, virus not identified	54440	224052	COVID-19, virus not identified	Intensive Care Medicine	Male	1	2020-08-27 12:37:56	2020	8	27	12	37	Positive				243		11.29	134.25	36	62	35		47	67.2		0	0	1.015				3.97	8.75
2020-08-27 12:37:56	44	U07.2	COVID-19, virus not identified	54440	224052	COVID-19, virus not identified	Intensive Care Medicine	Male	1	2020-08-27 12:37:56	2020	8	27	12	37	Positive				243		11.29	134.25	36	62	35		47	67.2		0	0	1.015				3.97	8.75
2020-08-27 12:37:56	44	U07.2	COVID-19, virus not identified	54440	224052	COVID-19, virus not identified	Intensive Care Medicine	Male	1	2020-08-27 12:37:56	2020	8	27	12	37	Positive				243		11.29	134.25	36	62	35		47	67.2		0	0	1.015				3.97	8.75
2020-08-27 12:37:56	44	U07.2	COVID-19, virus not identified	54440	224052	COVID-19, virus not identified	Intensive Care Medicine	Male	1	2020-08-27 12:37:56	2020	8	27	12	37	Positive				243		11.29	134.25	36	62	35		47	67.2		0	0	1.015				3.97	8.75
2020-08-27 12:37:56	44	U07.2	COVID-19, virus not identified	54440	224052	COVID-19, virus not identified	Intensive Care Medicine	Male	1	2020-08-27 12:37:56	2020	8	27	12	37	Positive				243		11.29	134.25	36	62	35		47	67.2		0	0	1.015				3.97	8.75
2020-08-27 12:37:56	44	U07.2	COVID-19, virus not identified	54440	224052	COVID-19, virus not identified	Intensive Care Medicine	Male	1	2020-08-27 12:37:56	2020	8	27	12	37	Positive				243		11.29	134.25	36	62	35		47	67.2		0	0	1.015				3.97	8.75
2020-08-27 12:37:56	44	U07.2	COVID-19, virus not identified	54440	224052	COVID-19, virus not identified	Intensive Care Medicine	Male	1	2020-08-27 12:37:56	2020	8	27	12	37	Positive				243		11.29	134.25	36	62	35		47	67.2		0	0	1.015				3.97	8.75
2020-08-27 12:37:56	44	U07.2	COVID-19, virus not identified	54440	224052	COVID-19, virus not identified	Intensive Care Medicine	Male	1	2020-08-27 12:37:56	2020	8	27	12	37	Positive				243		11.29	134.25	36	62	35		47	67.2		0	0	1.015				3.97	8.75
2020-08-27 12:37:56	44	U07.2	COVID-19, virus not identified	54440	224052	COVID-19, virus not identified	Intensive Care Medicine	Male	1	2020-08-27 12:37:56	2020	8	27	12	37	Positive				243		11.29	134.25	36	62	35		47	67.2		0	0	1.015				3.97	8.75
2020-08-27 12:37:56	44	U07.2	COVID-19, virus not identified	54440	224052	COVID-19, virus not identified	Intensive Care Medicine	Male	1	2020-08-27 12:37:56	2020	8	27	12	37	Positive				243		11.29	134.25	36	62	35		47	67.2		0	0	1.015				3.97	8.75
2020-08-27 12:37:56	44	U07.2	COVID-19, virus not identified	54440	224052	COVID-19, virus not identified	Intensive Care Medicine	Male	1	2020-08-27 12:37:56	2020	8	27	12	37	Positive				243		11.29	134.25	36	62	35		47	67.2		0	0	1.015				3.97	8.75
2020-08-27 12:37:56	44	U07.2	COVID-19, virus not identified	54440	224052	COVID-19, virus not identified	Intensive Care Medicine	Male	1	2020-08-27 12:37:56	2020	8	27	12	37	Positive				243		11.29	134.25	36	62	35		47	67.2		0	0	1.015				3.97	8.75
2020-07-28 14:10:05	50	U07.2	COVID-19, virus not identified	54440	215966	COVID-19, virus not identified	General Medicine	Male	1	2020-07-28 14:10:05	2020	7	28	14	10	POSITIVE																						3.63
2020-07-30 13:58:55	50	U07.2	COVID-19, virus not identified	54440	216414	COVID-19, virus not identified	Emergency Medicine	Male	1	2020-07-30 13:58:55	2020	7	30	13	58	POSITIVE																						3.63
2020-10-04 11:03:33	50	U07.2	COVID-19, virus not identified	54440	234136	COVID-19, virus not identified	Internal Medicine	Male	1	2020-10-04 11:03:33	2020	10	4	11	3	nan
2020-10-04 14:38:50	50	U07.2	COVID-19, virus not identified	54440	234332	COVID-19, virus not identified	General Surgery	Male	1	2020-10-04 14:38:50	2020	10	4	14	38	nan
2020-10-22 11:39:21	50	U07.2	COVID-19, virus not identified	54440	240270	COVID-19, virus not identified	Internal Medicine	Male	1	2020-10-22 11:39:21	2020	10	22	11	39	nan							98.31
2020-11-05 00:10:36	50	U07.2	COVID-19, virus not identified	54440	244491	COVID-19, virus not identified	Emergency Medicine	Male	1	2020-11-05 00:10:36	2020	11	5	0	10	nan
2020-08-21 20:42:38	54	U07.2	COVID-19, virus not identified	54440	221855	COVID-19, virus not identified	Intensive Care Medicine	Female	2	2020-08-21 20:42:38	2020	8	21	20	42	Positive																					5.2	8.81
2020-08-22 02:18:10	54	U07.2	COVID-19, virus not identified	54440	221885	COVID-19, virus not identified	Intensive Care Medicine	Female	2	2020-08-22 02:18:10	2020	8	22	2	18	Positive																					5.2	8.81
2020-08-17 15:05:55	79	U07.2	COVID-19, virus not identified	54440	220537	COVID-19, virus not identified	Emergency Medicine	Female	2	2020-08-17 15:05:55	2020	8	17	15	5	nan						10.48	239.99	16	12	32				0	0	0	1.015				3.23	6.88
2020-08-17 20:48:34	79	U07.2	COVID-19, virus not identified	54440	220581	COVID-19, virus not identified	Internal Medicine	Female	2	2020-08-17 20:48:34	2020	8	17	20	48	nan						10.48	239.99	16	12	32				0	0	0	1.015				3.23	6.88
2020-08-17 20:48:34	79	U07.2	COVID-19, virus not identified	54440	221633	COVID-19, virus not identified	Internal Medicine	Female	2	2020-08-17 20:48:34	2020	8	17	20	48	nan						10.48	239.99	16	12	32				0	0	0	1.015				3.23	6.88
2020-08-17 20:48:34	79	U07.2	COVID-19, virus not identified	54440	221633	COVID-19, virus not identified	Internal Medicine	Female	2	2020-08-17 20:48:34	2020	8	17	20	48	nan						10.48	239.99	16	12	32				0	0	0	1.015				3.23	6.88
2020-08-17 20:48:34	79	U07.2	COVID-19, virus not identified	54440	221633	COVID-19, virus not identified	Internal Medicine	Female	2	2020-08-17 20:48:34	2020	8	17	20	48	nan						10.48	239.99	16	12	32				0	0	0	1.015				3.23	6.88
2020-08-17 20:48:34	79	U07.2	COVID-19, virus not identified	54440	221633	COVID-19, virus not identified	Internal Medicine	Female	2	2020-08-17 20:48:34	2020	8	17	20	48	nan						10.48	239.99	16	12	32				0	0	0	1.015				3.23	6.88
2020-08-17 20:48:34	79	U07.2	COVID-19, virus not identified	54440	221633	COVID-19, virus not identified	Internal Medicine	Female	2	2020-08-17 20:48:34	2020	8	17	20	48	nan						10.48	239.99	16	12	32				0	0	0	1.015				3.23	6.88
2020-08-17 20:48:34	79	U07.2	COVID-19, virus not identified	54440	221633	COVID-19, virus not identified	Internal Medicine	Female	2	2020-08-17 20:48:34	2020	8	17	20	48	nan						10.48	239.99	16	12	32				0	0	0	1.015				3.23	6.88
2020-08-17 20:48:34	79	U07.2	COVID-19, virus not identified	54440	221633	COVID-19, virus not identified	Internal Medicine	Female	2	2020-08-17 20:48:34	2020	8	17	20	48	nan						10.48	239.99	16	12	32				0	0	0	1.015				3.23	6.88
2020-08-17 20:48:34	79	U07.2	COVID-19, virus not identified	54440	221633	COVID-19, virus not identified	Internal Medicine	Female	2	2020-08-17 20:48:34	2020	8	17	20	48	nan						10.48	239.99	16	12	32				0	0	0	1.015				3.23	6.88
2020-08-17 20:48:34	79	U07.2	COVID-19, virus not identified	54440	221633	COVID-19, virus not identified	Internal Medicine	Female	2	2020-08-17 20:48:34	2020	8	17	20	48	nan						10.48	239.99	16	12	32				0	0	0	1.015				3.23	6.88
2020-08-17 20:48:34	79	U07.2	COVID-19, virus not identified	54440	221633	COVID-19, virus not identified	Internal Medicine	Female	2	2020-08-17 20:48:34	2020	8	17	20	48	nan						10.48	239.99	16	12	32				0	0	0	1.015				3.23	6.88
2020-08-17 20:48:34	79	U07.2	COVID-19, virus not identified	54440	221633	COVID-19, virus not identified	Internal Medicine	Female	2	2020-08-17 20:48:34	2020	8	17	20	48	nan						10.48	239.99	16	12	32				0	0	0	1.015				3.23	6.88
2020-08-17 20:48:34	79	U07.2	COVID-19, virus not identified	54440	221633	COVID-19, virus not identified	Internal Medicine	Female	2	2020-08-17 20:48:34	2020	8	17	20	48	nan						10.48	239.99	16	12	32				0	0	0	1.015				3.23	6.88
2020-06-18 14:59:04	29	U07.2	COVID-19, virus not identified	54440	203019	COVID-19, virus not identified	General Medicine	Female	2	2020-06-18 14:59:04	2020	6	18	14	59	POSITIVE
2020-09-03 14:11:01	29	U07.2	COVID-19, virus not identified	54440	225828	COVID-19, virus not identified	Internal Medicine	Female	2	2020-09-03 14:11:01	2020	9	3	14	11	nan
2020-09-03 22:47:18	29	U07.2	COVID-19, virus not identified	54440	225902	COVID-19, virus not identified	Intensive Care Medicine	Female	2	2020-09-03 22:47:18	2020	9	3	22	47	nan
2020-11-30 14:06:29	29	U07.2	COVID-19, virus not identified	54440	252243	COVID-19, virus not identified	Internal Medicine	Female	2	2020-11-30 14:06:29	2020	11	30	14	6	nan						3.52
2020-12-22 09:53:11	29	U07.2	COVID-19, virus not identified	54440	259414	COVID-19, virus not identified	General Medicine	Female	2	2020-12-22 09:53:11	2020	12	22	9	53	nan							49.85
2020-11-06 02:07:13	53	U07.2	COVID-19, virus not identified	54440	244885	COVID-19, virus not identified	Internal Medicine	Male	1	2020-11-06 02:07:13	2020	11	6	2	7	nan
2020-11-06 02:07:13	53	U07.2	COVID-19, virus not identified	54440	246965	COVID-19, virus not identified	Internal Medicine	Male	1	2020-11-06 02:07:13	2020	11	6	2	7	nan
2020-11-06 02:07:13	53	U07.2	COVID-19, virus not identified	54440	246965	COVID-19, virus not identified	Internal Medicine	Male	1	2020-11-06 02:07:13	2020	11	6	2	7	nan
2020-11-06 02:07:13	53	U07.2	COVID-19, virus not identified	54440	246965	COVID-19, virus not identified	Internal Medicine	Male	1	2020-11-06 02:07:13	2020	11	6	2	7	nan
2020-11-06 02:07:13	53	U07.2	COVID-19, virus not identified	54440	246965	COVID-19, virus not identified	Internal Medicine	Male	1	2020-11-06 02:07:13	2020	11	6	2	7	nan
2020-11-06 02:07:13	53	U07.2	COVID-19, virus not identified	54440	246965	COVID-19, virus not identified	Internal Medicine	Male	1	2020-11-06 02:07:13	2020	11	6	2	7	nan
2020-11-06 02:07:13	53	U07.2	COVID-19, virus not identified	54440	246965	COVID-19, virus not identified	Internal Medicine	Male	1	2020-11-06 02:07:13	2020	11	6	2	7	nan
2020-11-06 02:07:13	53	U07.2	COVID-19, virus not identified	54440	246965	COVID-19, virus not identified	Internal Medicine	Male	1	2020-11-06 02:07:13	2020	11	6	2	7	nan
2020-11-06 02:07:13	53	U07.2	COVID-19, virus not identified	54440	246965	COVID-19, virus not identified	Internal Medicine	Male	1	2020-11-06 02:07:13	2020	11	6	2	7	nan
2020-11-10 11:05:11	55	U07.2	COVID-19, virus not identified	54440	245976	COVID-19, virus not identified	Internal Medicine	Female	2	2020-11-10 11:05:11	2020	11	10	11	5	nan
2020-12-14 15:17:41	55	U07.2	COVID-19, virus not identified	54440	256790	COVID-19, virus not identified	Emergency Medicine	Female	2	2020-12-14 15:17:41	2020	12	14	15	17	Negative																					5.06
2020-12-20 08:31:53	55	U07.2	COVID-19, virus not identified	54440	258371	COVID-19, virus not identified	General Medicine	Female	2	2020-12-20 08:31:53	2020	12	20	8	31	Negative																					5.06
2020-09-21 08:37:57	36	U07.2	COVID-19, virus not identified	54440	230703	COVID-19, virus not identified	Internal Medicine	Female	2	2020-09-21 08:37:57	2020	9	21	8	37	nan			10.6									53
2020-09-21 10:32:29	36	U07.2	COVID-19, virus not identified	54440	230733	COVID-19, virus not identified	Emergency Medicine	Female	2	2020-09-21 10:32:29	2020	9	21	10	32	nan			10.6									53
2020-11-26 08:59:03	36	U07.2	COVID-19, virus not identified	54440	250986	COVID-19, virus not identified	Internal Medicine	Female	2	2020-11-26 08:59:03	2020	11	26	8	59	nan																					6.79	5.5
2020-11-28 18:23:06	36	U07.2	COVID-19, virus not identified	54440	251431	COVID-19, virus not identified	General Surgery	Female	2	2020-11-28 18:23:06	2020	11	28	18	23	nan																					6.79	5.5
2020-07-05 08:42:54	45	U07.2	COVID-19, virus not identified	54440	208134	COVID-19, virus not identified	General Surgery	Female	2	2020-07-05 08:42:54	2020	7	5	8	42	nan
2020-09-08 20:42:02	45	U07.2	COVID-19, virus not identified	54440	227186	COVID-19, virus not identified	Emergency Medicine	Female	2	2020-09-08 20:42:02	2020	9	8	20	42	nan																					3.79
2020-09-17 13:06:47	45	U07.2	COVID-19, virus not identified	54440	229983	COVID-19, virus not identified	Emergency Medicine	Female	2	2020-09-17 13:06:47	2020	9	17	13	6	nan																					3.79
2020-09-15 00:10:42	46	U07.2	COVID-19, virus not identified	54440	228870	COVID-19, virus not identified	Internal Medicine	Male	1	2020-09-15 00:10:42	2020	9	15	0	10	Positive	9.6	105		377	0	8.96															4.5	7.57
2020-09-15 00:10:42	46	U07.2	COVID-19, virus not identified	54440	233956	COVID-19, virus not identified	Internal Medicine	Male	1	2020-09-15 00:10:42	2020	9	15	0	10	Positive	9.6	105		377	0	8.96															4.5	7.57
2020-09-15 00:10:42	46	U07.2	COVID-19, virus not identified	54440	233956	COVID-19, virus not identified	Internal Medicine	Male	1	2020-09-15 00:10:42	2020	9	15	0	10	Positive	9.6	105		377	0	8.96															4.5	7.57
2020-09-15 00:10:42	46	U07.2	COVID-19, virus not identified	54440	233956	COVID-19, virus not identified	Internal Medicine	Male	1	2020-09-15 00:10:42	2020	9	15	0	10	Positive	9.6	105		377	0	8.96															4.5	7.57
2020-09-15 00:10:42	46	U07.2	COVID-19, virus not identified	54440	233956	COVID-19, virus not identified	Internal Medicine	Male	1	2020-09-15 00:10:42	2020	9	15	0	10	Positive	9.6	105		377	0	8.96															4.5	7.57
2020-09-15 00:10:42	46	U07.2	COVID-19, virus not identified	54440	233956	COVID-19, virus not identified	Internal Medicine	Male	1	2020-09-15 00:10:42	2020	9	15	0	10	Positive	9.6	105		377	0	8.96															4.5	7.57
2020-09-15 00:10:42	46	U07.2	COVID-19, virus not identified	54440	233956	COVID-19, virus not identified	Internal Medicine	Male	1	2020-09-15 00:10:42	2020	9	15	0	10	Positive	9.6	105		377	0	8.96															4.5	7.57
2020-09-15 00:10:42	46	U07.2	COVID-19, virus not identified	54440	233956	COVID-19, virus not identified	Internal Medicine	Male	1	2020-09-15 00:10:42	2020	9	15	0	10	Positive	9.6	105		377	0	8.96															4.5	7.57
2020-09-15 00:10:42	46	U07.2	COVID-19, virus not identified	54440	233956	COVID-19, virus not identified	Internal Medicine	Male	1	2020-09-15 00:10:42	2020	9	15	0	10	Positive	9.6	105		377	0	8.96															4.5	7.57
2020-09-15 00:10:42	46	U07.2	COVID-19, virus not identified	54440	233956	COVID-19, virus not identified	Internal Medicine	Male	1	2020-09-15 00:10:42	2020	9	15	0	10	Positive	9.6	105		377	0	8.96															4.5	7.57
2020-09-15 00:10:42	46	U07.2	COVID-19, virus not identified	54440	233956	COVID-19, virus not identified	Internal Medicine	Male	1	2020-09-15 00:10:42	2020	9	15	0	10	Positive	9.6	105		377	0	8.96															4.5	7.57
2020-09-09 08:40:35	30	U07.2	COVID-19, virus not identified	54440	227237	COVID-19, virus not identified	Internal Medicine	Male	1	2020-09-09 08:40:35	2020	9	9	8	40	Positive
2020-09-10 09:00:05	30	U07.2	COVID-19, virus not identified	54440	227649	COVID-19, virus not identified	General Surgery	Male	1	2020-09-10 09:00:05	2020	9	10	9	0	Positive
2020-12-29 08:17:17	30	U07.2	COVID-19, virus not identified	54440	261652	COVID-19, virus not identified	General Medicine	Male	1	2020-12-29 08:17:17	2020	12	29	8	17	nan																					5.36
2020-11-15 03:13:51	52	U07.2	COVID-19, virus not identified	54440	247049	COVID-19, virus not identified	Internal Medicine	Male	1	2020-11-15 03:13:51	2020	11	15	3	13	Positive		92		1372				25	99	101	13.6										6.02	5.31
2020-11-15 03:13:51	52	U07.2	COVID-19, virus not identified	54440	260840	COVID-19, virus not identified	Internal Medicine	Male	1	2020-11-15 03:13:51	2020	11	15	3	13	Positive		92		1372				25	99	101	13.6										6.02	5.31
2020-11-15 03:13:51	52	U07.2	COVID-19, virus not identified	54440	260840	COVID-19, virus not identified	Internal Medicine	Male	1	2020-11-15 03:13:51	2020	11	15	3	13	Positive		92		1372				25	99	101	13.6										6.02	5.31
2020-11-15 03:13:51	52	U07.2	COVID-19, virus not identified	54440	260840	COVID-19, virus not identified	Internal Medicine	Male	1	2020-11-15 03:13:51	2020	11	15	3	13	Positive		92		1372				25	99	101	13.6										6.02	5.31
2020-11-15 03:13:51	52	U07.2	COVID-19, virus not identified	54440	260840	COVID-19, virus not identified	Internal Medicine	Male	1	2020-11-15 03:13:51	2020	11	15	3	13	Positive		92		1372				25	99	101	13.6										6.02	5.31
2020-11-15 03:13:51	52	U07.2	COVID-19, virus not identified	54440	260840	COVID-19, virus not identified	Internal Medicine	Male	1	2020-11-15 03:13:51	2020	11	15	3	13	Positive		92		1372				25	99	101	13.6										6.02	5.31
2020-11-15 03:13:51	52	U07.2	COVID-19, virus not identified	54440	260840	COVID-19, virus not identified	Internal Medicine	Male	1	2020-11-15 03:13:51	2020	11	15	3	13	Positive		92		1372				25	99	101	13.6										6.02	5.31
2020-11-15 03:13:51	52	U07.2	COVID-19, virus not identified	54440	260840	COVID-19, virus not identified	Internal Medicine	Male	1	2020-11-15 03:13:51	2020	11	15	3	13	Positive		92		1372				25	99	101	13.6										6.02	5.31
2020-11-15 03:13:51	52	U07.2	COVID-19, virus not identified	54440	260840	COVID-19, virus not identified	Internal Medicine	Male	1	2020-11-15 03:13:51	2020	11	15	3	13	Positive		92		1372				25	99	101	13.6										6.02	5.31
2020-11-15 03:13:51	52	U07.2	COVID-19, virus not identified	54440	260840	COVID-19, virus not identified	Internal Medicine	Male	1	2020-11-15 03:13:51	2020	11	15	3	13	Positive		92		1372				25	99	101	13.6										6.02	5.31
2020-11-15 03:13:51	52	U07.2	COVID-19, virus not identified	54440	260840	COVID-19, virus not identified	Internal Medicine	Male	1	2020-11-15 03:13:51	2020	11	15	3	13	Positive		92		1372				25	99	101	13.6										6.02	5.31
2020-09-05 21:54:31	58	U07.2	COVID-19, virus not identified	54440	226023	COVID-19, virus not identified	Emergency Medicine	Male	1	2020-09-05 21:54:31	2020	9	5	21	54	Negative								23	110	140	9	146	61.1								4.93	2.99
2020-09-09 22:41:47	58	U07.2	COVID-19, virus not identified	54440	227580	COVID-19, virus not identified	Internal Medicine	Male	1	2020-09-09 22:41:47	2020	9	9	22	41	Negative								23	110	140	9	146	61.1								4.93	2.99
2020-09-09 23:42:02	58	U07.2	COVID-19, virus not identified	54440	227600	COVID-19, virus not identified	Internal Medicine	Male	1	2020-09-09 23:42:02	2020	9	9	23	42	Negative								23	110	140	9	146	61.1								4.93	2.99
2020-09-09 23:42:02	58	U07.2	COVID-19, virus not identified	54440	228839	COVID-19, virus not identified	Internal Medicine	Male	1	2020-09-09 23:42:02	2020	9	9	23	42	Negative								23	110	140	9	146	61.1								4.93	2.99
2020-09-09 23:42:02	58	U07.2	COVID-19, virus not identified	54440	228839	COVID-19, virus not identified	Internal Medicine	Male	1	2020-09-09 23:42:02	2020	9	9	23	42	Negative								23	110	140	9	146	61.1								4.93	2.99
2020-09-09 23:42:02	58	U07.2	COVID-19, virus not identified	54440	228839	COVID-19, virus not identified	Internal Medicine	Male	1	2020-09-09 23:42:02	2020	9	9	23	42	Negative								23	110	140	9	146	61.1								4.93	2.99
2020-09-09 23:42:02	58	U07.2	COVID-19, virus not identified	54440	228839	COVID-19, virus not identified	Internal Medicine	Male	1	2020-09-09 23:42:02	2020	9	9	23	42	Negative								23	110	140	9	146	61.1								4.93	2.99
2020-09-09 23:42:02	58	U07.2	COVID-19, virus not identified	54440	228839	COVID-19, virus not identified	Internal Medicine	Male	1	2020-09-09 23:42:02	2020	9	9	23	42	Negative								23	110	140	9	146	61.1								4.93	2.99
2020-09-09 23:42:02	58	U07.2	COVID-19, virus not identified	54440	228839	COVID-19, virus not identified	Internal Medicine	Male	1	2020-09-09 23:42:02	2020	9	9	23	42	Negative								23	110	140	9	146	61.1								4.93	2.99
2020-09-09 23:42:02	58	U07.2	COVID-19, virus not identified	54440	228839	COVID-19, virus not identified	Internal Medicine	Male	1	2020-09-09 23:42:02	2020	9	9	23	42	Negative								23	110	140	9	146	61.1								4.93	2.99
2020-09-09 23:42:02	58	U07.2	COVID-19, virus not identified	54440	228839	COVID-19, virus not identified	Internal Medicine	Male	1	2020-09-09 23:42:02	2020	9	9	23	42	Negative								23	110	140	9	146	61.1								4.93	2.99
2020-09-09 23:42:02	58	U07.2	COVID-19, virus not identified	54440	228839	COVID-19, virus not identified	Internal Medicine	Male	1	2020-09-09 23:42:02	2020	9	9	23	42	Negative								23	110	140	9	146	61.1								4.93	2.99
2020-09-09 23:42:02	58	U07.2	COVID-19, virus not identified	54440	228839	COVID-19, virus not identified	Internal Medicine	Male	1	2020-09-09 23:42:02	2020	9	9	23	42	Negative								23	110	140	9	146	61.1								4.93	2.99
2020-09-09 23:42:02	58	U07.2	COVID-19, virus not identified	54440	228839	COVID-19, virus not identified	Internal Medicine	Male	1	2020-09-09 23:42:02	2020	9	9	23	42	Negative								23	110	140	9	146	61.1								4.93	2.99
2020-09-07 03:44:03	82	U07.2	COVID-19, virus not identified	54440	226437	COVID-19, virus not identified	Internal Medicine	Male	1	2020-09-07 03:44:03	2020	9	7	3	44	nan
2020-09-07 03:44:03	82	U07.2	COVID-19, virus not identified	54440	226900	COVID-19, virus not identified	Internal Medicine	Male	1	2020-09-07 03:44:03	2020	9	7	3	44	nan
2020-09-07 03:44:03	82	U07.2	COVID-19, virus not identified	54440	226900	COVID-19, virus not identified	Internal Medicine	Male	1	2020-09-07 03:44:03	2020	9	7	3	44	nan
2020-09-07 03:44:03	82	U07.2	COVID-19, virus not identified	54440	226900	COVID-19, virus not identified	Internal Medicine	Male	1	2020-09-07 03:44:03	2020	9	7	3	44	nan
2020-09-07 03:44:03	82	U07.2	COVID-19, virus not identified	54440	226900	COVID-19, virus not identified	Internal Medicine	Male	1	2020-09-07 03:44:03	2020	9	7	3	44	nan
2020-08-04 23:10:02	68	U07.2	COVID-19, virus not identified	54440	217006	COVID-19, virus not identified	Emergency Medicine	Female	2	2020-08-04 23:10:02	2020	8	4	23	10	nan
2020-08-05 02:09:21	68	U07.2	COVID-19, virus not identified	54440	217017	COVID-19, virus not identified	Internal Medicine	Female	2	2020-08-05 02:09:21	2020	8	5	2	9	nan
2020-08-05 02:09:21	68	U07.2	COVID-19, virus not identified	54440	218377	COVID-19, virus not identified	Internal Medicine	Female	2	2020-08-05 02:09:21	2020	8	5	2	9	nan
2020-04-19 23:45:38	28	U07.2	COVID-19, virus not identified	54440	189192	COVID-19, virus not identified	Emergency Medicine	Female	2	2020-04-19 23:45:38	2020	4	19	23	45	nan									8												5.06	7.74
2020-04-20 00:17:57	28	U07.2	COVID-19, virus not identified	54440	189194	COVID-19, virus not identified	Internal Medicine	Female	2	2020-04-20 00:17:57	2020	4	20	0	17	nan									8												5.06	7.74
2020-05-01 01:38:05	43	U07.2	COVID-19, virus not identified	54440	192531	COVID-19, virus not identified	Emergency Medicine	Male	1	2020-05-01 01:38:05	2020	5	1	1	38	nan
2020-05-03 11:36:25	33	U07.2	COVID-19, virus not identified	54440	192617	COVID-19, virus not identified	Emergency Medicine	Male	1	2020-05-03 11:36:25	2020	5	3	11	36	nan
2020-05-03 11:54:15	33	U07.2	COVID-19, virus not identified	54440	192626	COVID-19, virus not identified	Internal Medicine	Male	1	2020-05-03 11:54:15	2020	5	3	11	54	nan
2020-05-05 19:41:37	53	U07.2	COVID-19, virus not identified	54440	193056	COVID-19, virus not identified	Intensive Care Medicine	Male	1	2020-05-05 19:41:37	2020	5	5	19	41	Negative																					5.44	12.77
2020-05-05 19:41:37	53	U07.2	COVID-19, virus not identified	54440	193452	COVID-19, virus not identified	Intensive Care Medicine	Male	1	2020-05-05 19:41:37	2020	5	5	19	41	Negative																					5.44	12.77
2020-05-07 02:37:07	23	U07.2	COVID-19, virus not identified	54440	193231	COVID-19, virus not identified	Internal Medicine	Male	1	2020-05-07 02:37:07	2020	5	7	2	37	Negative																						9.08
2020-05-09 11:12:26	44	U07.2	COVID-19, virus not identified	54440	193425	COVID-19, virus not identified	Emergency Medicine	Male	1	2020-05-09 11:12:26	2020	5	9	11	12	nan
2020-05-09 15:53:19	44	U07.2	COVID-19, virus not identified	54440	193435	COVID-19, virus not identified	Internal Medicine	Male	1	2020-05-09 15:53:19	2020	5	9	15	53	nan
2020-05-09 15:53:19	44	U07.2	COVID-19, virus not identified	54440	194153	COVID-19, virus not identified	Internal Medicine	Male	1	2020-05-09 15:53:19	2020	5	9	15	53	nan
2020-05-12 14:46:59	30	U07.2	COVID-19, virus not identified	54440	194008	COVID-19, virus not identified	Emergency Medicine	Female	2	2020-05-12 14:46:59	2020	5	12	14	46	nan
2020-05-12 16:46:43	30	U07.2	COVID-19, virus not identified	54440	194009	COVID-19, virus not identified	Internal Medicine	Female	2	2020-05-12 16:46:43	2020	5	12	16	46	nan
2020-05-12 16:46:43	30	U07.2	COVID-19, virus not identified	54440	194440	COVID-19, virus not identified	Internal Medicine	Female	2	2020-05-12 16:46:43	2020	5	12	16	46	nan
2020-05-12 18:54:05	25	U07.2	COVID-19, virus not identified	54440	194019	COVID-19, virus not identified	Emergency Medicine	Female	2	2020-05-12 18:54:05	2020	5	12	18	54	nan																					4.84
2020-05-13 00:22:50	25	U07.2	COVID-19, virus not identified	54440	194021	COVID-19, virus not identified	Internal Medicine	Female	2	2020-05-13 00:22:50	2020	5	13	0	22	nan																					4.84
2020-05-12 19:03:36	47	U07.2	COVID-19, virus not identified	54440	194020	COVID-19, virus not identified	Emergency Medicine	Female	2	2020-05-12 19:03:36	2020	5	12	19	3	nan																					4.38
2020-05-13 00:00:06	47	U07.2	COVID-19, virus not identified	54440	194022	COVID-19, virus not identified	Internal Medicine	Female	2	2020-05-13 00:00:06	2020	5	13	0	0	nan																					4.38
2020-05-13 21:43:53	30	U07.2	COVID-19, virus not identified	54440	194210	COVID-19, virus not identified	Emergency Medicine	Male	1	2020-05-13 21:43:53	2020	5	13	21	43	Positive																					5.7	5.63
2020-05-13 22:32:14	30	U07.2	COVID-19, virus not identified	54440	194212	COVID-19, virus not identified	Internal Medicine	Male	1	2020-05-13 22:32:14	2020	5	13	22	32	Positive																					5.7	5.63
2020-05-13 22:32:14	30	U07.2	COVID-19, virus not identified	54440	194441	COVID-19, virus not identified	Internal Medicine	Male	1	2020-05-13 22:32:14	2020	5	13	22	32	Positive																					5.7	5.63
2020-05-15 04:52:50	36	U07.2	COVID-19, virus not identified	54440	194412	COVID-19, virus not identified	Internal Medicine	Male	1	2020-05-15 04:52:50	2020	5	15	4	52	nan																					5.02	11.16
2020-05-15 04:52:50	36	U07.2	COVID-19, virus not identified	54440	194801	COVID-19, virus not identified	Internal Medicine	Male	1	2020-05-15 04:52:50	2020	5	15	4	52	nan																					5.02	11.16
2020-05-26 14:25:33	76	U07.2	COVID-19, virus not identified	54440	195436	COVID-19, virus not identified	Internal Medicine	Male	1	2020-05-26 14:25:33	2020	5	26	14	25	nan																					3.85	4.75
2020-05-26 14:25:33	76	U07.2	COVID-19, virus not identified	54440	195617	COVID-19, virus not identified	Internal Medicine	Male	1	2020-05-26 14:25:33	2020	5	26	14	25	nan																					3.85	4.75
2020-05-29 19:59:14	37	U07.2	COVID-19, virus not identified	54440	195755	COVID-19, virus not identified	Emergency Medicine	Male	1	2020-05-29 19:59:14	2020	5	29	19	59	Positive						2.83	83.84	37	156	70	16.4										5.83	4.65
2020-05-29 22:17:15	37	U07.2	COVID-19, virus not identified	54440	195758	COVID-19, virus not identified	Internal Medicine	Male	1	2020-05-29 22:17:15	2020	5	29	22	17	Positive						2.83	83.84	37	156	70	16.4										5.83	4.65
2020-05-30 11:17:49	31	U07.2	COVID-19, virus not identified	54440	195821	COVID-19, virus not identified	Emergency Medicine	Male	1	2020-05-30 11:17:49	2020	5	30	11	17	Negative																					4.98	6.64
2020-05-30 15:30:35	31	U07.2	COVID-19, virus not identified	54440	195827	COVID-19, virus not identified	Internal Medicine	Male	1	2020-05-30 15:30:35	2020	5	30	15	30	Negative																					4.98	6.64
2020-05-30 15:30:35	31	U07.2	COVID-19, virus not identified	54440	197589	COVID-19, virus not identified	Internal Medicine	Male	1	2020-05-30 15:30:35	2020	5	30	15	30	Negative																					4.98	6.64
2020-05-31 17:14:26	39	U07.2	COVID-19, virus not identified	54440	196248	COVID-19, virus not identified	Emergency Medicine	Male	1	2020-05-31 17:14:26	2020	5	31	17	14	Positive																					2.88	28.12
2020-05-31 19:45:28	39	U07.2	COVID-19, virus not identified	54440	196257	COVID-19, virus not identified	Internal Medicine	Male	1	2020-05-31 19:45:28	2020	5	31	19	45	Positive																					2.88	28.12
2020-05-31 19:45:28	39	U07.2	COVID-19, virus not identified	54440	206973	COVID-19, virus not identified	Internal Medicine	Male	1	2020-05-31 19:45:28	2020	5	31	19	45	Positive																					2.88	28.12
2020-06-01 02:34:28	30	U07.2	COVID-19, virus not identified	54440	196289	COVID-19, virus not identified	General Surgery	Male	1	2020-06-01 02:34:28	2020	6	1	2	34	nan
2020-06-03 12:28:30	62	U07.2	COVID-19, virus not identified	54440	197600	COVID-19, virus not identified	Emergency Medicine	Male	1	2020-06-03 12:28:30	2020	6	3	12	28	nan
2020-06-03 13:59:04	62	U07.2	COVID-19, virus not identified	54440	197611	COVID-19, virus not identified	Internal Medicine	Male	1	2020-06-03 13:59:04	2020	6	3	13	59	nan
2020-06-03 14:51:19	39	U07.2	COVID-19, virus not identified	54440	197669	COVID-19, virus not identified	Emergency Medicine	Male	1	2020-06-03 14:51:19	2020	6	3	14	51	nan
2020-06-03 16:36:06	39	U07.2	COVID-19, virus not identified	54440	197697	COVID-19, virus not identified	Internal Medicine	Male	1	2020-06-03 16:36:06	2020	6	3	16	36	nan
2020-06-04 18:24:41	38	U07.2	COVID-19, virus not identified	54440	198151	COVID-19, virus not identified	Emergency Medicine	Male	1	2020-06-04 18:24:41	2020	6	4	18	24	POSITIVE			1069.6
2020-06-04 20:36:34	38	U07.2	COVID-19, virus not identified	54440	198155	COVID-19, virus not identified	Emergency Medicine	Male	1	2020-06-04 20:36:34	2020	6	4	20	36	POSITIVE			1069.6
2020-06-04 20:36:34	38	U07.2	COVID-19, virus not identified	54440	203034	COVID-19, virus not identified	Emergency Medicine	Male	1	2020-06-04 20:36:34	2020	6	4	20	36	POSITIVE			1069.6
2020-06-06 00:23:58	34	U07.2	COVID-19, virus not identified	54440	198240	COVID-19, virus not identified	Emergency Medicine	Male	1	2020-06-06 00:23:58	2020	6	6	0	23	Negative																					5.03	6
2020-06-06 02:17:32	34	U07.2	COVID-19, virus not identified	54440	198242	COVID-19, virus not identified	Emergency Medicine	Male	1	2020-06-06 02:17:32	2020	6	6	2	17	Negative																					5.03	6
2020-06-06 02:17:32	34	U07.2	COVID-19, virus not identified	54440	198909	COVID-19, virus not identified	Emergency Medicine	Male	1	2020-06-06 02:17:32	2020	6	6	2	17	Negative																					5.03	6
2020-06-07 00:35:06	42	U07.2	COVID-19, virus not identified	54440	198318	COVID-19, virus not identified	Emergency Medicine	Male	1	2020-06-07 00:35:06	2020	6	7	0	35	nan																					5.13	10.38
2020-06-07 03:09:34	42	U07.2	COVID-19, virus not identified	54440	198323	COVID-19, virus not identified	Internal Medicine	Male	1	2020-06-07 03:09:34	2020	6	7	3	9	nan																					5.13	10.38
2020-06-07 03:09:34	42	U07.2	COVID-19, virus not identified	54440	201639	COVID-19, virus not identified	Internal Medicine	Male	1	2020-06-07 03:09:34	2020	6	7	3	9	nan																					5.13	10.38
2020-06-07 14:13:27	20	U07.2	COVID-19, virus not identified	54440	198714	COVID-19, virus not identified	Emergency Medicine	Male	1	2020-06-07 14:13:27	2020	6	7	14	13	nan
2020-06-07 19:31:07	20	U07.2	COVID-19, virus not identified	54440	198749	COVID-19, virus not identified	Intensive Care Medicine	Male	1	2020-06-07 19:31:07	2020	6	7	19	31	nan
2020-06-07 19:31:07	20	U07.2	COVID-19, virus not identified	54440	201485	COVID-19, virus not identified	Intensive Care Medicine	Male	1	2020-06-07 19:31:07	2020	6	7	19	31	nan
2020-06-08 01:06:38	37	U07.2	COVID-19, virus not identified	54440	198755	COVID-19, virus not identified	Emergency Medicine	Male	1	2020-06-08 01:06:38	2020	6	8	1	6	POSITIVE
2020-06-08 04:44:48	37	U07.2	COVID-19, virus not identified	54440	198758	COVID-19, virus not identified	Internal Medicine	Male	1	2020-06-08 04:44:48	2020	6	8	4	44	POSITIVE
2020-06-08 04:44:48	37	U07.2	COVID-19, virus not identified	54440	200716	COVID-19, virus not identified	Internal Medicine	Male	1	2020-06-08 04:44:48	2020	6	8	4	44	POSITIVE
2020-06-09 15:39:10	28	U07.2	COVID-19, virus not identified	54440	199696	COVID-19, virus not identified	Emergency Medicine	Female	2	2020-06-09 15:39:10	2020	6	9	15	39	nan
2020-06-09 17:25:43	28	U07.2	COVID-19, virus not identified	54440	199699	COVID-19, virus not identified	Internal Medicine	Female	2	2020-06-09 17:25:43	2020	6	9	17	25	nan
2020-08-06 13:09:24	66	U07.2	COVID-19, virus not identified	54440	217386	COVID-19, virus not identified	Emergency Medicine	Male	1	2020-08-06 13:09:24	2020	8	6	13	9	nan
2020-08-06 18:33:14	66	U07.2	COVID-19, virus not identified	54440	217437	COVID-19, virus not identified	Internal Medicine	Male	1	2020-08-06 18:33:14	2020	8	6	18	33	nan
2020-08-06 18:33:14	66	U07.2	COVID-19, virus not identified	54440	217510	COVID-19, virus not identified	Internal Medicine	Male	1	2020-08-06 18:33:14	2020	8	6	18	33	nan
2020-06-11 01:21:44	20	U07.2	COVID-19, virus not identified	54440	200195	COVID-19, virus not identified	Internal Medicine	Female	2	2020-06-11 01:21:44	2020	6	11	1	21	nan
2020-06-11 01:21:44	20	U07.2	COVID-19, virus not identified	54440	200665	COVID-19, virus not identified	Internal Medicine	Female	2	2020-06-11 01:21:44	2020	6	11	1	21	nan
2020-06-11 20:30:43	50	U07.2	COVID-19, virus not identified	54440	200599	COVID-19, virus not identified	Emergency Medicine	Male	1	2020-06-11 20:30:43	2020	6	11	20	30	Positive
2020-06-11 22:34:27	50	U07.2	COVID-19, virus not identified	54440	200603	COVID-19, virus not identified	Internal Medicine	Male	1	2020-06-11 22:34:27	2020	6	11	22	34	Positive
2020-06-14 18:04:03	58	U07.2	COVID-19, virus not identified	54440	201152	COVID-19, virus not identified	Emergency Medicine	Female	2	2020-06-14 18:04:03	2020	6	14	18	4	nan	2.4																				4.59	7.94
2020-06-14 19:47:41	58	U07.2	COVID-19, virus not identified	54440	201160	COVID-19, virus not identified	Internal Medicine	Female	2	2020-06-14 19:47:41	2020	6	14	19	47	nan	2.4																				4.59	7.94
2020-06-14 19:47:41	58	U07.2	COVID-19, virus not identified	54440	203152	COVID-19, virus not identified	Internal Medicine	Female	2	2020-06-14 19:47:41	2020	6	14	19	47	nan	2.4																				4.59	7.94
2020-06-15 15:34:07	48	U07.2	COVID-19, virus not identified	54440	201579	COVID-19, virus not identified	Emergency Medicine	Male	1	2020-06-15 15:34:07	2020	6	15	15	34	Positive																					6.45	2.3
2020-06-15 16:31:16	48	U07.2	COVID-19, virus not identified	54440	201637	COVID-19, virus not identified	Internal Medicine	Male	1	2020-06-15 16:31:16	2020	6	15	16	31	Positive																					6.45	2.3
2020-06-15 16:31:16	48	U07.2	COVID-19, virus not identified	54440	203671	COVID-19, virus not identified	Internal Medicine	Male	1	2020-06-15 16:31:16	2020	6	15	16	31	Positive																					6.45	2.3
2020-06-16 11:30:05	49	U07.2	COVID-19, virus not identified	54440	201926	COVID-19, virus not identified	Emergency Medicine	Male	1	2020-06-16 11:30:05	2020	6	16	11	30	nan		25																			5.31	4.59
2020-06-16 12:55:05	49	U07.2	COVID-19, virus not identified	54440	201992	COVID-19, virus not identified	Internal Medicine	Male	1	2020-06-16 12:55:05	2020	6	16	12	55	nan		25																			5.31	4.59
2020-06-16 12:55:05	49	U07.2	COVID-19, virus not identified	54440	204962	COVID-19, virus not identified	Internal Medicine	Male	1	2020-06-16 12:55:05	2020	6	16	12	55	nan		25																			5.31	4.59
2020-06-16 17:36:06	34	U07.2	COVID-19, virus not identified	54440	202098	COVID-19, virus not identified	Emergency Medicine	Male	1	2020-06-16 17:36:06	2020	6	16	17	36	Positive																					5.65	2.44
2020-08-16 13:54:46	65	U07.2	COVID-19, virus not identified	54440	220100	COVID-19, virus not identified	Emergency Medicine	Female	2	2020-08-16 13:54:46	2020	8	16	13	54	Positive						3.11		26	28	41	11.5										4.67	10.28
2020-08-16 15:48:36	65	U07.2	COVID-19, virus not identified	54440	220150	COVID-19, virus not identified	Internal Medicine	Female	2	2020-08-16 15:48:36	2020	8	16	15	48	Positive						3.11		26	28	41	11.5										4.67	10.28
2020-08-16 15:48:36	65	U07.2	COVID-19, virus not identified	54440	223855	COVID-19, virus not identified	Internal Medicine	Female	2	2020-08-16 15:48:36	2020	8	16	15	48	Positive						3.11		26	28	41	11.5										4.67	10.28
2020-08-16 15:48:36	65	U07.2	COVID-19, virus not identified	54440	223855	COVID-19, virus not identified	Internal Medicine	Female	2	2020-08-16 15:48:36	2020	8	16	15	48	Positive						3.11		26	28	41	11.5										4.67	10.28
2020-08-16 15:48:36	65	U07.2	COVID-19, virus not identified	54440	223855	COVID-19, virus not identified	Internal Medicine	Female	2	2020-08-16 15:48:36	2020	8	16	15	48	Positive						3.11		26	28	41	11.5										4.67	10.28
2020-08-16 15:48:36	65	U07.2	COVID-19, virus not identified	54440	223855	COVID-19, virus not identified	Internal Medicine	Female	2	2020-08-16 15:48:36	2020	8	16	15	48	Positive						3.11		26	28	41	11.5										4.67	10.28
2020-08-16 15:48:36	65	U07.2	COVID-19, virus not identified	54440	223855	COVID-19, virus not identified	Internal Medicine	Female	2	2020-08-16 15:48:36	2020	8	16	15	48	Positive						3.11		26	28	41	11.5										4.67	10.28
2020-08-16 15:48:36	65	U07.2	COVID-19, virus not identified	54440	223855	COVID-19, virus not identified	Internal Medicine	Female	2	2020-08-16 15:48:36	2020	8	16	15	48	Positive						3.11		26	28	41	11.5										4.67	10.28
2020-07-25 03:50:40	62	U07.2	COVID-19, virus not identified	54440	215043	COVID-19, virus not identified	Internal Medicine	Male	1	2020-07-25 03:50:40	2020	7	25	3	50	nan								23	23	33	11.9		61.4
2020-07-25 03:50:40	62	U07.2	COVID-19, virus not identified	54440	215053	COVID-19, virus not identified	Internal Medicine	Male	1	2020-07-25 03:50:40	2020	7	25	3	50	nan								23	23	33	11.9		61.4
2020-06-20 01:01:33	46	U07.2	COVID-19, virus not identified	54440	203191	COVID-19, virus not identified	Emergency Medicine	Female	2	2020-06-20 01:01:33	2020	6	20	1	1	Positive																					5.04	3.45
2020-06-20 03:29:29	46	U07.2	COVID-19, virus not identified	54440	203202	COVID-19, virus not identified	Internal Medicine	Female	2	2020-06-20 03:29:29	2020	6	20	3	29	Positive																					5.04	3.45
2020-06-20 03:29:29	46	U07.2	COVID-19, virus not identified	54440	204519	COVID-19, virus not identified	Internal Medicine	Female	2	2020-06-20 03:29:29	2020	6	20	3	29	Positive																					5.04	3.45
2020-06-20 16:18:12	28	U07.2	COVID-19, virus not identified	54440	203230	COVID-19, virus not identified	Emergency Medicine	Female	2	2020-06-20 16:18:12	2020	6	20	16	18	Positive																					4.83	5.44
2020-06-20 18:29:53	28	U07.2	COVID-19, virus not identified	54440	203233	COVID-19, virus not identified	Intensive Care Medicine	Female	2	2020-06-20 18:29:53	2020	6	20	18	29	Positive																					4.83	5.44
2020-06-20 18:29:53	28	U07.2	COVID-19, virus not identified	54440	204994	COVID-19, virus not identified	Intensive Care Medicine	Female	2	2020-06-20 18:29:53	2020	6	20	18	29	Positive																					4.83	5.44
2020-06-25 19:33:19	51	U07.2	COVID-19, virus not identified	54440	205508	COVID-19, virus not identified	Emergency Medicine	Male	1	2020-06-25 19:33:19	2020	6	25	19	33	Positive																					5.49	7.1
2020-06-25 21:59:10	51	U07.2	COVID-19, virus not identified	54440	205513	COVID-19, virus not identified	Internal Medicine	Male	1	2020-06-25 21:59:10	2020	6	25	21	59	Positive																					5.49	7.1
2020-06-25 21:59:10	51	U07.2	COVID-19, virus not identified	54440	208631	COVID-19, virus not identified	Internal Medicine	Male	1	2020-06-25 21:59:10	2020	6	25	21	59	Positive																					5.49	7.1
2020-06-27 13:03:20	49	U07.2	COVID-19, virus not identified	54440	205691	COVID-19, virus not identified	Emergency Medicine	Male	1	2020-06-27 13:03:20	2020	6	27	13	3	Positive																					5.1	5.27
2020-06-27 15:43:52	49	U07.2	COVID-19, virus not identified	54440	205701	COVID-19, virus not identified	Internal Medicine	Male	1	2020-06-27 15:43:52	2020	6	27	15	43	Positive																					5.1	5.27
2020-06-27 15:43:52	49	U07.2	COVID-19, virus not identified	54440	207818	COVID-19, virus not identified	Internal Medicine	Male	1	2020-06-27 15:43:52	2020	6	27	15	43	Positive																					5.1	5.27
2020-06-27 15:30:32	74	U07.2	COVID-19, virus not identified	54440	205711	COVID-19, virus not identified	Emergency Medicine	Female	2	2020-06-27 15:30:32	2020	6	27	15	30	Positive																					4.31	6.87
2020-06-27 18:03:46	74	U07.2	COVID-19, virus not identified	54440	205719	COVID-19, virus not identified	Internal Medicine	Female	2	2020-06-27 18:03:46	2020	6	27	18	3	Positive																					4.31	6.87
2020-06-27 18:03:46	74	U07.2	COVID-19, virus not identified	54440	207405	COVID-19, virus not identified	Internal Medicine	Female	2	2020-06-27 18:03:46	2020	6	27	18	3	Positive																					4.31	6.87
2020-06-27 16:14:24	58	U07.2	COVID-19, virus not identified	54440	205717	COVID-19, virus not identified	Emergency Medicine	Male	1	2020-06-27 16:14:24	2020	6	27	16	14	Positive																					4.05	5.14
2020-06-27 18:37:56	58	U07.2	COVID-19, virus not identified	54440	205721	COVID-19, virus not identified	Internal Medicine	Male	1	2020-06-27 18:37:56	2020	6	27	18	37	Positive																					4.05	5.14
2020-06-27 18:37:56	58	U07.2	COVID-19, virus not identified	54440	217917	COVID-19, virus not identified	Internal Medicine	Male	1	2020-06-27 18:37:56	2020	6	27	18	37	Positive																					4.05	5.14
2020-06-28 01:24:51	38	U07.2	COVID-19, virus not identified	54440	205760	COVID-19, virus not identified	Emergency Medicine	Male	1	2020-06-28 01:24:51	2020	6	28	1	24	Positive																					10.12
2020-06-28 02:47:30	38	U07.2	COVID-19, virus not identified	54440	205761	COVID-19, virus not identified	Internal Medicine	Male	1	2020-06-28 02:47:30	2020	6	28	2	47	Positive																					10.12
2020-06-28 02:47:30	38	U07.2	COVID-19, virus not identified	54440	207383	COVID-19, virus not identified	Internal Medicine	Male	1	2020-06-28 02:47:30	2020	6	28	2	47	Positive																					10.12
2020-06-28 17:37:06	53	U07.2	COVID-19, virus not identified	54440	206152	COVID-19, virus not identified	Emergency Medicine	Male	1	2020-06-28 17:37:06	2020	6	28	17	37	Positive																					4.37	10
2020-06-28 19:43:33	53	U07.2	COVID-19, virus not identified	54440	206153	COVID-19, virus not identified	Intensive Care Medicine	Male	1	2020-06-28 19:43:33	2020	6	28	19	43	Positive																					4.37	10
2020-06-28 19:43:33	53	U07.2	COVID-19, virus not identified	54440	210151	COVID-19, virus not identified	Intensive Care Medicine	Male	1	2020-06-28 19:43:33	2020	6	28	19	43	Positive																					4.37	10
2020-06-29 14:23:44	36	U07.2	COVID-19, virus not identified	54440	206539	COVID-19, virus not identified	Emergency Medicine	Female	2	2020-06-29 14:23:44	2020	6	29	14	23	Positive																					5.05	4.83
2020-06-29 16:48:37	36	U07.2	COVID-19, virus not identified	54440	206566	COVID-19, virus not identified	Internal Medicine	Female	2	2020-06-29 16:48:37	2020	6	29	16	48	Positive																					5.05	4.83
2020-06-29 16:48:37	36	U07.2	COVID-19, virus not identified	54440	207392	COVID-19, virus not identified	Internal Medicine	Female	2	2020-06-29 16:48:37	2020	6	29	16	48	Positive																					5.05	4.83
2020-07-01 15:05:35	50	U07.2	COVID-19, virus not identified	54440	207366	COVID-19, virus not identified	Emergency Medicine	Male	1	2020-07-01 15:05:35	2020	7	1	15	5	nan
2020-07-01 17:03:07	50	U07.2	COVID-19, virus not identified	54440	207386	COVID-19, virus not identified	Internal Medicine	Male	1	2020-07-01 17:03:07	2020	7	1	17	3	nan
2020-07-01 17:03:07	50	U07.2	COVID-19, virus not identified	54440	207936	COVID-19, virus not identified	Internal Medicine	Male	1	2020-07-01 17:03:07	2020	7	1	17	3	nan
2020-07-03 02:23:02	63	U07.2	COVID-19, virus not identified	54440	207852	COVID-19, virus not identified	Emergency Medicine	Male	1	2020-07-03 02:23:02	2020	7	3	2	23	nan
2020-07-03 04:02:38	63	U07.2	COVID-19, virus not identified	54440	207854	COVID-19, virus not identified	Internal Medicine	Male	1	2020-07-03 04:02:38	2020	7	3	4	2	nan
2020-07-03 04:02:38	63	U07.2	COVID-19, virus not identified	54440	209570	COVID-19, virus not identified	Internal Medicine	Male	1	2020-07-03 04:02:38	2020	7	3	4	2	nan
2020-07-04 05:59:11	45	U07.2	COVID-19, virus not identified	54440	207985	COVID-19, virus not identified	Internal Medicine	Female	2	2020-07-04 05:59:11	2020	7	4	5	59	nan
2020-07-04 07:28:22	45	U07.2	COVID-19, virus not identified	54440	207986	COVID-19, virus not identified	Internal Medicine	Female	2	2020-07-04 07:28:22	2020	7	4	7	28	nan
2020-07-04 18:50:03	43	U07.2	COVID-19, virus not identified	54440	208071	COVID-19, virus not identified	Emergency Medicine	Male	1	2020-07-04 18:50:03	2020	7	4	18	50	nan
2020-07-04 21:18:34	43	U07.2	COVID-19, virus not identified	54440	208081	COVID-19, virus not identified	Internal Medicine	Male	1	2020-07-04 21:18:34	2020	7	4	21	18	nan
2020-07-04 21:18:34	43	U07.2	COVID-19, virus not identified	54440	210355	COVID-19, virus not identified	Internal Medicine	Male	1	2020-07-04 21:18:34	2020	7	4	21	18	nan
2020-08-30 12:35:31	89	U07.2	COVID-19, virus not identified	54440	224325	COVID-19, virus not identified	Emergency Medicine	Male	1	2020-08-30 12:35:31	2020	8	30	12	35	nan	2.4	5				5.95	47.89	31	22	29		137	69.2								5.49	4.17
2020-08-30 14:58:29	89	U07.2	COVID-19, virus not identified	54440	224364	COVID-19, virus not identified	Intensive Care Medicine	Male	1	2020-08-30 14:58:29	2020	8	30	14	58	nan	2.4	5				5.95	47.89	31	22	29		137	69.2								5.49	4.17
2020-08-30 14:58:29	89	U07.2	COVID-19, virus not identified	54440	225876	COVID-19, virus not identified	Intensive Care Medicine	Male	1	2020-08-30 14:58:29	2020	8	30	14	58	nan	2.4	5				5.95	47.89	31	22	29		137	69.2								5.49	4.17
2020-08-30 14:58:29	89	U07.2	COVID-19, virus not identified	54440	225876	COVID-19, virus not identified	Intensive Care Medicine	Male	1	2020-08-30 14:58:29	2020	8	30	14	58	nan	2.4	5				5.95	47.89	31	22	29		137	69.2								5.49	4.17
2020-08-30 14:58:29	89	U07.2	COVID-19, virus not identified	54440	225876	COVID-19, virus not identified	Intensive Care Medicine	Male	1	2020-08-30 14:58:29	2020	8	30	14	58	nan	2.4	5				5.95	47.89	31	22	29		137	69.2								5.49	4.17
2020-08-30 14:58:29	89	U07.2	COVID-19, virus not identified	54440	225876	COVID-19, virus not identified	Intensive Care Medicine	Male	1	2020-08-30 14:58:29	2020	8	30	14	58	nan	2.4	5				5.95	47.89	31	22	29		137	69.2								5.49	4.17
2020-08-30 14:58:29	89	U07.2	COVID-19, virus not identified	54440	225876	COVID-19, virus not identified	Intensive Care Medicine	Male	1	2020-08-30 14:58:29	2020	8	30	14	58	nan	2.4	5				5.95	47.89	31	22	29		137	69.2								5.49	4.17
2020-08-30 14:58:29	89	U07.2	COVID-19, virus not identified	54440	225876	COVID-19, virus not identified	Intensive Care Medicine	Male	1	2020-08-30 14:58:29	2020	8	30	14	58	nan	2.4	5				5.95	47.89	31	22	29		137	69.2								5.49	4.17
2020-08-30 14:58:29	89	U07.2	COVID-19, virus not identified	54440	225876	COVID-19, virus not identified	Intensive Care Medicine	Male	1	2020-08-30 14:58:29	2020	8	30	14	58	nan	2.4	5				5.95	47.89	31	22	29		137	69.2								5.49	4.17
2020-08-30 14:58:29	89	U07.2	COVID-19, virus not identified	54440	225876	COVID-19, virus not identified	Intensive Care Medicine	Male	1	2020-08-30 14:58:29	2020	8	30	14	58	nan	2.4	5				5.95	47.89	31	22	29		137	69.2								5.49	4.17
2020-08-30 14:58:29	89	U07.2	COVID-19, virus not identified	54440	225876	COVID-19, virus not identified	Intensive Care Medicine	Male	1	2020-08-30 14:58:29	2020	8	30	14	58	nan	2.4	5				5.95	47.89	31	22	29		137	69.2								5.49	4.17
2020-10-04 20:56:05	55	U07.2	COVID-19, virus not identified	54440	234389	COVID-19, virus not identified	General Surgery	Female	2	2020-10-04 20:56:05	2020	10	4	20	56	nan
2020-10-05 08:53:51	43	U07.2	COVID-19, virus not identified	54440	234418	COVID-19, virus not identified	Internal Medicine	Male	1	2020-10-05 08:53:51	2020	10	5	8	53	nan
2020-10-05 08:53:51	43	U07.2	COVID-19, virus not identified	54440	236656	COVID-19, virus not identified	Internal Medicine	Male	1	2020-10-05 08:53:51	2020	10	5	8	53	nan
2020-10-05 08:53:51	43	U07.2	COVID-19, virus not identified	54440	236656	COVID-19, virus not identified	Internal Medicine	Male	1	2020-10-05 08:53:51	2020	10	5	8	53	nan
2020-10-06 18:50:52	79	U07.2	COVID-19, virus not identified	54440	235180	COVID-19, virus not identified	Internal Medicine	Male	1	2020-10-06 18:50:52	2020	10	6	18	50	nan
2020-10-06 18:50:52	79	U07.2	COVID-19, virus not identified	54440	237251	COVID-19, virus not identified	Internal Medicine	Male	1	2020-10-06 18:50:52	2020	10	6	18	50	nan
2020-10-06 18:50:52	79	U07.2	COVID-19, virus not identified	54440	237251	COVID-19, virus not identified	Internal Medicine	Male	1	2020-10-06 18:50:52	2020	10	6	18	50	nan
2020-10-06 18:50:52	79	U07.2	COVID-19, virus not identified	54440	237251	COVID-19, virus not identified	Internal Medicine	Male	1	2020-10-06 18:50:52	2020	10	6	18	50	nan
2020-10-06 18:50:52	79	U07.2	COVID-19, virus not identified	54440	237251	COVID-19, virus not identified	Internal Medicine	Male	1	2020-10-06 18:50:52	2020	10	6	18	50	nan
2020-10-06 18:50:52	79	U07.2	COVID-19, virus not identified	54440	237251	COVID-19, virus not identified	Internal Medicine	Male	1	2020-10-06 18:50:52	2020	10	6	18	50	nan
2020-10-06 18:50:52	79	U07.2	COVID-19, virus not identified	54440	237251	COVID-19, virus not identified	Internal Medicine	Male	1	2020-10-06 18:50:52	2020	10	6	18	50	nan
2020-10-06 18:50:52	79	U07.2	COVID-19, virus not identified	54440	237251	COVID-19, virus not identified	Internal Medicine	Male	1	2020-10-06 18:50:52	2020	10	6	18	50	nan
2020-10-06 18:50:52	79	U07.2	COVID-19, virus not identified	54440	237251	COVID-19, virus not identified	Internal Medicine	Male	1	2020-10-06 18:50:52	2020	10	6	18	50	nan
2020-10-06 18:50:52	79	U07.2	COVID-19, virus not identified	54440	237251	COVID-19, virus not identified	Internal Medicine	Male	1	2020-10-06 18:50:52	2020	10	6	18	50	nan
2020-10-06 18:50:52	79	U07.2	COVID-19, virus not identified	54440	237251	COVID-19, virus not identified	Internal Medicine	Male	1	2020-10-06 18:50:52	2020	10	6	18	50	nan
2020-10-09 19:25:25	63	U07.2	COVID-19, virus not identified	54440	236016	COVID-19, virus not identified	Emergency Medicine	Female	2	2020-10-09 19:25:25	2020	10	9	19	25	nan
2020-10-09 23:15:51	63	U07.2	COVID-19, virus not identified	54440	236026	COVID-19, virus not identified	Internal Medicine	Female	2	2020-10-09 23:15:51	2020	10	9	23	15	nan
2020-10-09 23:15:51	63	U07.2	COVID-19, virus not identified	54440	237142	COVID-19, virus not identified	Internal Medicine	Female	2	2020-10-09 23:15:51	2020	10	9	23	15	nan
2020-10-09 23:15:51	63	U07.2	COVID-19, virus not identified	54440	237142	COVID-19, virus not identified	Internal Medicine	Female	2	2020-10-09 23:15:51	2020	10	9	23	15	nan
2020-10-09 23:15:51	63	U07.2	COVID-19, virus not identified	54440	237142	COVID-19, virus not identified	Internal Medicine	Female	2	2020-10-09 23:15:51	2020	10	9	23	15	nan
2020-10-09 23:15:51	63	U07.2	COVID-19, virus not identified	54440	237142	COVID-19, virus not identified	Internal Medicine	Female	2	2020-10-09 23:15:51	2020	10	9	23	15	nan
2020-10-11 01:57:27	69	U07.2	COVID-19, virus not identified	54440	236100	COVID-19, virus not identified	Emergency Medicine	Female	2	2020-10-11 01:57:27	2020	10	11	1	57	nan
2020-10-11 04:46:01	69	U07.2	COVID-19, virus not identified	54440	236105	COVID-19, virus not identified	Internal Medicine	Female	2	2020-10-11 04:46:01	2020	10	11	4	46	nan
2020-10-11 04:46:01	69	U07.2	COVID-19, virus not identified	54440	239334	COVID-19, virus not identified	Internal Medicine	Female	2	2020-10-11 04:46:01	2020	10	11	4	46	nan
2020-10-11 04:46:01	69	U07.2	COVID-19, virus not identified	54440	239334	COVID-19, virus not identified	Internal Medicine	Female	2	2020-10-11 04:46:01	2020	10	11	4	46	nan
2020-10-11 04:46:01	69	U07.2	COVID-19, virus not identified	54440	239334	COVID-19, virus not identified	Internal Medicine	Female	2	2020-10-11 04:46:01	2020	10	11	4	46	nan
2020-10-11 04:46:01	69	U07.2	COVID-19, virus not identified	54440	239334	COVID-19, virus not identified	Internal Medicine	Female	2	2020-10-11 04:46:01	2020	10	11	4	46	nan
2020-10-14 03:25:52	23	U07.2	COVID-19, virus not identified	54440	237361	COVID-19, virus not identified	Emergency Medicine	Male	1	2020-10-14 03:25:52	2020	10	14	3	25	Negative	2.4	65				3.94	58.91														5.53	23.35
2020-10-14 10:27:42	23	U07.2	COVID-19, virus not identified	54440	237529	COVID-19, virus not identified	Internal Medicine	Male	1	2020-10-14 10:27:42	2020	10	14	10	27	Negative	2.4	65				3.94	58.91														5.53	23.35
2020-10-14 10:27:42	23	U07.2	COVID-19, virus not identified	54440	239921	COVID-19, virus not identified	Internal Medicine	Male	1	2020-10-14 10:27:42	2020	10	14	10	27	Negative	2.4	65				3.94	58.91														5.53	23.35
2020-10-14 10:27:42	23	U07.2	COVID-19, virus not identified	54440	239921	COVID-19, virus not identified	Internal Medicine	Male	1	2020-10-14 10:27:42	2020	10	14	10	27	Negative	2.4	65				3.94	58.91														5.53	23.35
2020-10-14 10:27:42	23	U07.2	COVID-19, virus not identified	54440	239921	COVID-19, virus not identified	Internal Medicine	Male	1	2020-10-14 10:27:42	2020	10	14	10	27	Negative	2.4	65				3.94	58.91														5.53	23.35
2020-10-14 10:27:42	23	U07.2	COVID-19, virus not identified	54440	239921	COVID-19, virus not identified	Internal Medicine	Male	1	2020-10-14 10:27:42	2020	10	14	10	27	Negative	2.4	65				3.94	58.91														5.53	23.35
2020-10-14 10:27:42	23	U07.2	COVID-19, virus not identified	54440	239921	COVID-19, virus not identified	Internal Medicine	Male	1	2020-10-14 10:27:42	2020	10	14	10	27	Negative	2.4	65				3.94	58.91														5.53	23.35
2020-10-14 10:27:42	23	U07.2	COVID-19, virus not identified	54440	239921	COVID-19, virus not identified	Internal Medicine	Male	1	2020-10-14 10:27:42	2020	10	14	10	27	Negative	2.4	65				3.94	58.91														5.53	23.35
2020-10-14 10:27:42	23	U07.2	COVID-19, virus not identified	54440	239921	COVID-19, virus not identified	Internal Medicine	Male	1	2020-10-14 10:27:42	2020	10	14	10	27	Negative	2.4	65				3.94	58.91														5.53	23.35
2020-10-14 12:13:45	61	U07.2	COVID-19, virus not identified	54440	237634	COVID-19, virus not identified	Emergency Medicine	Female	2	2020-10-14 12:13:45	2020	10	14	12	13	Negative				224		5.07	87.82	31	25	31											4.8	12.9
2020-10-14 16:18:51	61	U07.2	COVID-19, virus not identified	54440	237667	COVID-19, virus not identified	Internal Medicine	Female	2	2020-10-14 16:18:51	2020	10	14	16	18	Negative				224		5.07	87.82	31	25	31											4.8	12.9
2020-10-14 16:18:51	61	U07.2	COVID-19, virus not identified	54440	238210	COVID-19, virus not identified	Internal Medicine	Female	2	2020-10-14 16:18:51	2020	10	14	16	18	Negative				224		5.07	87.82	31	25	31											4.8	12.9
2020-10-14 16:18:51	61	U07.2	COVID-19, virus not identified	54440	238210	COVID-19, virus not identified	Internal Medicine	Female	2	2020-10-14 16:18:51	2020	10	14	16	18	Negative				224		5.07	87.82	31	25	31											4.8	12.9
2020-10-14 16:18:51	61	U07.2	COVID-19, virus not identified	54440	238210	COVID-19, virus not identified	Internal Medicine	Female	2	2020-10-14 16:18:51	2020	10	14	16	18	Negative				224		5.07	87.82	31	25	31											4.8	12.9
2020-10-14 16:18:51	61	U07.2	COVID-19, virus not identified	54440	238210	COVID-19, virus not identified	Internal Medicine	Female	2	2020-10-14 16:18:51	2020	10	14	16	18	Negative				224		5.07	87.82	31	25	31											4.8	12.9
2020-10-14 16:18:51	61	U07.2	COVID-19, virus not identified	54440	238210	COVID-19, virus not identified	Internal Medicine	Female	2	2020-10-14 16:18:51	2020	10	14	16	18	Negative				224		5.07	87.82	31	25	31											4.8	12.9
2020-10-14 16:18:51	61	U07.2	COVID-19, virus not identified	54440	238210	COVID-19, virus not identified	Internal Medicine	Female	2	2020-10-14 16:18:51	2020	10	14	16	18	Negative				224		5.07	87.82	31	25	31											4.8	12.9
2020-10-14 16:18:51	61	U07.2	COVID-19, virus not identified	54440	238210	COVID-19, virus not identified	Internal Medicine	Female	2	2020-10-14 16:18:51	2020	10	14	16	18	Negative				224		5.07	87.82	31	25	31											4.8	12.9
2020-10-14 16:18:51	61	U07.2	COVID-19, virus not identified	54440	238210	COVID-19, virus not identified	Internal Medicine	Female	2	2020-10-14 16:18:51	2020	10	14	16	18	Negative				224		5.07	87.82	31	25	31											4.8	12.9
2020-10-14 16:18:51	61	U07.2	COVID-19, virus not identified	54440	238210	COVID-19, virus not identified	Internal Medicine	Female	2	2020-10-14 16:18:51	2020	10	14	16	18	Negative				224		5.07	87.82	31	25	31											4.8	12.9
2020-10-14 15:55:07	80	U07.2	COVID-19, virus not identified	54440	237750	COVID-19, virus not identified	Emergency Medicine	Female	2	2020-10-14 15:55:07	2020	10	14	15	55	Positive						6.72	84.33		19												5.81	5.96
[truncated: 22,552 more rows]
